# Supplementary material for: Neuronal LXR Regulates Neuregulin 1 Expression and Sciatic Nerve-Associated Cell Signaling in Western Diet-fed Rodents
Source: Sci Rep. 2020 Apr 14;10:6396. doi: 10.1038/s41598-020-63357-1 (PMC7156713; doi:10.1038/s41598-020-63357-1)
Supplement: Supplementary file 2 — Supplementary information 2. [file 41598_2020_63357_MOESM2_ESM.xlsx]

## Sheet: NC_vs_WD_Differential_Expressio
Ensembl ID	Gene Symbol	Entrez ID	Description	Location	Strand	Log2 Fold Change	LFC Standard Error	Wald Statistic	p Value	FDR Adj p Value	Significant	Status	Base Mean	NC	WD	VM25_1N_S54	VM26_1B_S55	VM27_2B_S56	VM28_2LL_S57
ENSMUSG00000049112	Oxtr	18430	oxytocin receptor	chr6:112473683-112489808	-	4.8164	0.193032	24.9513	2.06822e-137	2.97554e-133	Yes	OK	691.068	42.3053	1339.83	46.9131	37.6974	1315.64	1364.03
ENSMUSG00000051855	Mest	17294	mesoderm specific transcript	chr6:30738049-30748466	+	4.45065	0.180598	24.644	4.2676e-134	3.0699e-130	Yes	OK	2559.69	207.362	4912.02	205.565	209.16	5755.11	4068.92
ENSMUSG00000023945	Slc5a7	63993	solute carrier family 5 (choline transporter), member 7	chr17:54273589-54299034	-	4.85418	0.279041	17.3959	8.86384e-68	3.24855e-64	Yes	OK	428.229	23.0041	833.454	20.4712	25.537	999.63	667.278
ENSMUSG00000072941	Sod3	20657	superoxide dismutase 3, extracellular	chr5:52363803-52369738	+	1.8498	0.106342	17.3948	9.03191e-68	3.24855e-64	Yes	OK	1857.03	799.575	2914.49	802.641	796.51	2986.21	2842.77
ENSMUSG00000002944	Cd36	12491	CD36 antigen	chr5:17781689-17835896	-	3.19687	0.187399	17.0591	2.98978e-65	8.60279e-62	Yes	OK	11108.3	2063.63	20153	2396.83	1730.43	22725.3	17580.8
ENSMUSG00000002341	Ncan	13004	neurocan	chr8:70093084-70120844	-	6.37728	0.375806	16.9696	1.37862e-64	3.3057e-61	Yes	OK	419.356	4.56451	834.147	4.26483	4.86418	1049.43	618.863
ENSMUSG00000026623	Lpgat1	226856	lysophosphatidylglycerol acyltransferase 1	chr1:191718023-191784257	+	3.14824	0.189699	16.596	7.45498e-62	1.53221e-58	Yes	OK	4958.75	948.372	8969.14	1114.83	781.918	10133	7805.25
ENSMUSG00000079588	Tmem182	381339	transmembrane protein 182	chr1:40805600-40855267	+	4.06707	0.249842	16.2785	1.402e-59	2.52132e-56	Yes	OK	365.642	34.5825	696.702	46.0601	23.1049	752.439	640.965
ENSMUSG00000042401	Crtac1	72832	cartilage acidic protein 1	chr19:42283036-42431783	-	4.39192	0.270585	16.2312	3.03481e-59	4.85131e-56	Yes	OK	241.005	18.0765	463.934	17.9123	18.2407	456.353	471.515
ENSMUSG00000038375	Trp53inp2	68728	transformation related protein 53 inducible nuclear protein 2	chr2:155381855-155389847	+	2.88035	0.180986	15.9148	5.00596e-57	7.10958e-54	Yes	OK	6537.04	1491.32	11582.8	1760.52	1222.13	12540.6	10624.9
ENSMUSG00000006764	Tph2	216343	tryptophan hydroxylase 2	chr10:115078640-115185022	-	6.84758	0.430406	15.9096	5.43584e-57	7.10958e-54	Yes	OK	280.135	0.426483	559.843	0.852965	0	610.281	509.404
ENSMUSG00000058624	Gda	14544	guanine deaminase	chr19:21391306-21472661	-	1.97973	0.125529	15.7711	4.92061e-56	5.8994e-53	Yes	OK	1177.66	469.879	1885.43	477.661	462.097	1991.11	1779.76
ENSMUSG00000025780	Itih5	209378	inter-alpha (globulin) inhibitor H5	chr2:10153542-10256529	+	2.09805	0.133296	15.7398	8.07286e-56	8.93417e-53	Yes	OK	7090.74	2640.56	11540.9	2851.46	2429.66	12271.7	10810.1
ENSMUSG00000062960	Kdr	16542	kinase insert domain protein receptor	chr5:75933269-75978428	-	2.22445	0.142663	15.5923	8.21046e-55	8.43742e-52	Yes	OK	809.194	280.74	1337.65	255.037	306.444	1355.48	1319.82
ENSMUSG00000029096	Htra3	78558	HtrA serine peptidase 3	chr5:35652025-35679780	-	1.52286	0.0980886	15.5254	2.33566e-54	2.24021e-51	Yes	OK	3972.46	2039.08	5905.84	2043.71	2034.44	5823.02	5988.66
ENSMUSG00000017309	Cd300lg	52685	CD300 molecule like family member G	chr11:102041510-102055617	+	2.63202	0.173245	15.1925	3.96535e-52	3.56559e-49	Yes	OK	397.348	106.69	688.007	101.503	111.876	684.529	691.485
ENSMUSG00000028494	Plin2	11520	perilipin 2	chr4:86656564-86670059	-	2.18515	0.14706	14.8589	6.08846e-50	5.15263e-47	Yes	OK	1674.6	589.896	2759.31	650.813	528.98	2978.97	2539.65
ENSMUSG00000087382	Ctcflos	74161	CCCTC-binding factor (zinc finger protein)-like, opposite strand	chr2:173124748-173133204	+	3.42594	0.231074	14.8261	9.92923e-50	7.93621e-47	Yes	OK	495.603	75.1905	916.016	98.091	52.29	967.938	864.093
ENSMUSG00000073411	H2-D1	14964	histocompatibility 2, D region locus 1	chr17:35263093-35267497	+	1.68404	0.118635	14.1951	9.82357e-46	7.43851e-43	Yes	OK	6738.02	3166.2	10309.8	3395.66	2936.75	10407.4	10212.3
ENSMUSG00000073411	H2-L	14980	histocompatibility 2, D region locus L	chr17:35263122-35266730	+	1.68404	0.118635	14.1951	9.82357e-46	7.43851e-43	Yes	OK	6738.02	3166.2	10309.8	3395.66	2936.75	10407.4	10212.3
ENSMUSG00000000120	Ngfr	18053	nerve growth factor receptor (TNFR superfamily, member 16)	chr11:95568820-95587698	-	-1.72804	0.122501	-14.1064	3.46853e-45	2.49509e-42	Yes	OK	913.875	1408.59	419.156	1423.6	1393.59	431	407.313
ENSMUSG00000026672	Optn	71648	optineurin	chr2:5020641-5063938	-	1.87988	0.134534	13.9733	2.26944e-44	1.49721e-41	Yes	OK	761.278	319.977	1202.58	333.51	306.444	1165.33	1239.83
ENSMUSG00000061436	Hipk2	15258	homeodomain interacting protein kinase 2	chr6:38697839-38876190	-	1.66718	0.119318	13.9726	2.28947e-44	1.49721e-41	Yes	OK	3127.35	1482.43	4772.28	1565.19	1399.67	5026.22	4518.33
ENSMUSG00000073418	C4b	12268	complement component 4B (Chido blood group)	chr17:34728380-34743897	-	1.60892	0.116076	13.8609	1.09225e-43	6.83223e-41	Yes	OK	6792.3	3325.93	10258.7	3159.38	3492.48	10707.1	9810.25
ENSMUSG00000073418	LOC102643089	102643089	complement C4-B	NA	NA	1.60892	0.116076	13.8609	1.09225e-43	6.83223e-41	Yes	OK	6792.3	3325.93	10258.7	3159.38	3492.48	10707.1	9810.25
ENSMUSG00000025089	Gfra1	14585	glial cell line derived neurotrophic factor family receptor alpha 1	chr19:58235580-58455398	-	-1.512	0.109245	-13.8405	1.45174e-43	8.7026e-41	Yes	OK	3173.83	4712.19	1635.47	4556.54	4867.83	1705.89	1565.05
ENSMUSG00000002265	Peg3	18616	paternally expressed 3	chr7:6705959-6730419	-	2.06233	0.153135	13.4674	2.43286e-41	1.40006e-38	Yes	OK	3189	1204.83	5173.18	1346.83	1062.82	5630.16	4716.2
ENSMUSG00000002997	Prkar2b	19088	protein kinase, cAMP dependent regulatory, type II beta	chr12:31958478-32061279	-	1.56284	0.117138	13.3419	1.32136e-40	7.31168e-38	Yes	OK	3460.59	1735.76	5185.43	1711.9	1759.62	5544.14	4826.71
ENSMUSG00000061100	Retnla	57262	resistin like alpha	chr16:48842551-48844461	+	2.26805	0.172669	13.1352	2.06917e-39	1.10256e-36	Yes	OK	1003.17	333.042	1673.3	386.393	279.691	1797.34	1549.26
ENSMUSG00000051314	Ffar2	233079	free fatty acid receptor 2	chr7:30818356-30821192	-	4.24771	0.323822	13.1174	2.6171e-39	1.34472e-36	Yes	OK	190.946	14.0019	367.89	17.0593	10.9444	433.716	302.064
ENSMUSG00000044749	Abca6	76184	ATP-binding cassette, sub-family A (ABC1), member 6	chr11:110236422-110251776	-	-1.57451	0.120352	-13.0825	4.14325e-39	2.05548e-36	Yes	OK	9125.83	13706.5	4545.2	12850.8	14562.2	4718.36	4372.04
ENSMUSG00000069094	Pde7a	18583	phosphodiesterase 7A	chr3:19223108-19265008	-	1.74241	0.134154	12.9881	1.42929e-38	6.85442e-36	Yes	OK	738.888	335.667	1142.11	336.921	334.413	1190.68	1093.54
ENSMUSG00000033530	Ttc7b	104718	tetratricopeptide repeat domain 7B	chr12:100300769-100520822	-	1.79868	0.139838	12.8626	7.31124e-38	3.39312e-35	Yes	OK	834.027	366.302	1301.75	387.246	345.357	1376.3	1227.2
ENSMUSG00000049723	Mmp12	17381	matrix metallopeptidase 12	chr9:7347373-7360461	+	5.00154	0.389204	12.8507	8.52482e-38	3.83271e-35	Yes	OK	155.255	4.99099	305.518	5.11779	4.86418	365.806	245.23
ENSMUSG00000026697	Myoc	17926	myocilin	chr1:162639149-162649694	+	-1.24806	0.0973991	-12.8139	1.37098e-37	5.97705e-35	Yes	OK	4066.98	5734.91	2399.06	5661.98	5807.84	2405.81	2392.31
ENSMUSG00000058056	Palld	72333	palladin, cytoskeletal associated protein	chr8:61515020-61902690	-	1.52486	0.119244	12.7877	1.92068e-37	8.12732e-35	Yes	OK	1014.35	518.746	1509.94	519.456	518.036	1553.77	1466.12
ENSMUSG00000055653	Gpc3	14734	glypican 3	chrX:52272426-52613974	-	-1.34132	0.106725	-12.568	3.16472e-36	1.30088e-33	Yes	OK	11253.6	16175.5	6331.71	15591.4	16759.5	6223.24	6440.18
ENSMUSG00000030111	A2m	232345	alpha-2-macroglobulin	chr6:121636172-121679238	+	-1.51538	0.121243	-12.4987	7.5865e-36	3.03186e-33	Yes	OK	1215.02	1805.94	624.106	1722.14	1889.74	603.037	645.175
ENSMUSG00000029716	Tfr2	50765	transferrin receptor 2	chr5:137570804-137588081	+	5.25126	0.420794	12.4794	9.67246e-36	3.76102e-33	Yes	OK	128.505	2.67703	254.333	1.70593	3.64814	289.748	218.918
ENSMUSG00000041957	Pkp2	67451	plakophilin 2	chr16:16213344-16272712	+	2.57911	0.209881	12.2884	1.04523e-34	3.95729e-32	Yes	OK	340.051	91.5524	588.55	104.062	79.043	645.594	531.507
ENSMUSG00000022096	Hr	15460	hairless	chr14:70554055-70573548	+	1.97439	0.161188	12.249	1.7005e-34	6.27309e-32	Yes	OK	1009.87	399.55	1620.18	436.718	362.382	1446.93	1793.44
ENSMUSG00000021091	Serpina3n	20716	serine (or cysteine) peptidase inhibitor, clade A, member 3N	chr12:104406707-104414329	+	2.18817	0.180343	12.1334	7.02905e-34	2.52817e-31	Yes	OK	1766.14	615.407	2916.88	625.224	605.591	3468.82	2364.94
ENSMUSG00000070369	Itgad	381924	integrin, alpha D	chr7:128173945-128205503	+	5.63414	0.465968	12.0913	1.17449e-33	4.12131e-31	Yes	OK	118.51	0.608023	236.413	0	1.21605	192.863	279.962
ENSMUSG00000099349	1700047G03Rik	73339	RIKEN cDNA 1700047G03 gene	chr15:11967061-11970083	+	5.65262	0.469089	12.0502	1.93462e-33	6.62698e-31	Yes	OK	126.215	0.608023	251.822	0	1.21605	314.195	189.448
ENSMUSG00000033004	Mycbp2	105689	MYC binding protein 2	chr14:103113410-103346800	-	1.66933	0.139637	11.9548	6.12765e-33	2.0502e-30	Yes	OK	8041.07	3794.08	12288.1	4205.12	3383.04	12733.5	11842.6
ENSMUSG00000026678	Rgs5	19737	regulator of G-protein signaling 5	chr1:169655500-169695813	+	1.96511	0.164728	11.9294	8.31447e-33	2.6731e-30	Yes	OK	2374.83	944.352	3805.3	1108	780.702	3739.56	3871.05
ENSMUSG00000036169	Sostdc1	66042	sclerostin domain containing 1	chr12:36314168-36318452	+	-2.02062	0.169388	-11.929	8.36098e-33	2.6731e-30	Yes	OK	590.049	953.149	226.948	849.554	1056.74	238.136	215.76
ENSMUSG00000061232	H2-K1	14972	histocompatibility 2, K1, K region	chr17:33996011-34000333	-	2.01209	0.16928	11.8862	1.39644e-32	4.36752e-30	Yes	OK	4401.67	1703.28	7100.05	2004.47	1402.1	7298.93	6901.17
ENSMUSG00000015243	Abca1	11303	ATP-binding cassette, sub-family A (ABC1), member 1	chr4:53030788-53159895	-	1.79989	0.153365	11.736	8.33145e-32	2.55031e-29	Yes	OK	6021.12	2637.44	9404.79	3011.82	2263.06	9641.35	9168.23
ENSMUSG00000019899	Lama2	16773	laminin, alpha 2	chr10:26981284-27616942	-	-1.32358	0.113019	-11.7111	1.11756e-31	3.34964e-29	Yes	OK	11639.7	16677	6602.38	15808.9	17545.1	6733.01	6471.75
ENSMUSG00000032279	Idh3a	67834	isocitrate dehydrogenase 3 (NAD+) alpha	chr9:54586510-54604662	+	1.46888	0.12598	11.6596	2.04959e-31	6.01784e-29	Yes	OK	825.053	433.308	1216.8	449.513	417.104	1210.6	1222.99
ENSMUSG00000039428	Tmem135	72759	transmembrane protein 135	chr7:89139720-89338787	-	1.9377	0.166638	11.6282	2.96157e-31	8.52161e-29	Yes	OK	984.268	397.063	1571.47	442.689	351.437	1735.77	1407.18
ENSMUSG00000025854	Fam20c	80752	family with sequence similarity 20, member C	chr5:138755080-138810063	+	1.43647	0.123634	11.6187	3.30963e-31	9.33639e-29	Yes	OK	851.279	455.269	1247.29	460.601	449.937	1275.8	1218.78
ENSMUSG00000074207	Adh1	11522	alcohol dehydrogenase 1 (class I)	chr3:138277644-138290691	+	1.53243	0.132244	11.5879	4.74781e-31	1.31359e-28	Yes	OK	708.046	359.769	1056.32	360.804	358.734	1022.27	1090.38
ENSMUSG00000045838	A430105I19Rik	214239	RIKEN cDNA A430105I19 gene	chr2:118754144-118762661	-	1.80695	0.156084	11.5768	5.40566e-31	1.46738e-28	Yes	OK	511.169	222.77	799.568	230.301	215.24	846.607	752.529
ENSMUSG00000024164	C3	12266	complement component 3	chr17:57203966-57228136	-	1.4162	0.122707	11.5414	8.16271e-31	2.17476e-28	Yes	OK	8183.66	4422.75	11944.6	4776.61	4068.89	11915	11974.2
ENSMUSG00000022330	Osr2	107587	odd-skipped related 2	chr15:35296111-35303305	+	-1.768	0.154466	-11.4459	2.46653e-30	6.4032e-28	Yes	OK	495.53	770.376	220.684	728.433	812.319	224.554	216.813
ENSMUSG00000020846	Rflnb	76566	refilin B	chr11:76019194-76027782	-	2.31512	0.202283	11.445	2.49238e-30	6.4032e-28	Yes	OK	455.595	145.119	766.07	163.769	126.469	863.81	668.33
ENSMUSG00000000838	Fmr1	14265	fragile X mental retardation syndrome 1	chrX:68678540-68717961	+	1.83526	0.160613	11.4266	3.07899e-30	7.77149e-28	Yes	OK	2942.57	1263.65	4621.48	1136.15	1391.16	5198.25	4044.71
ENSMUSG00000030104	Edem1	192193	ER degradation enhancer, mannosidase alpha-like 1	chr6:108828640-108859356	+	1.28438	0.112475	11.4192	3.35173e-30	8.31403e-28	Yes	OK	1706.16	985.991	2426.34	1038.06	933.923	2400.38	2452.3
ENSMUSG00000043719	Col6a6	245026	collagen, type VI, alpha 6	chr9:105689416-105828085	-	2.75498	0.24268	11.3523	7.22267e-30	1.76123e-27	Yes	OK	217.166	50.7715	383.561	61.4135	40.1295	370.334	396.788
ENSMUSG00000021732	Fgf10	14165	fibroblast growth factor 10	chr13:118714698-118792573	+	2.68247	0.236442	11.3451	7.84116e-30	1.88018e-27	Yes	OK	286.775	70.6807	502.869	87.8554	53.506	534.222	471.515
ENSMUSG00000042190	Cmklr1	14747	chemokine-like receptor 1	chr5:113612354-113650390	-	2.03094	0.179039	11.3436	7.9794e-30	1.88196e-27	Yes	OK	1363.92	519.567	2208.26	609.87	429.264	2409.43	2007.1
ENSMUSG00000054404	Slfn5	327978	schlafen 5	chr11:82952101-82964850	+	1.23871	0.109439	11.3188	1.05964e-29	2.45889e-27	Yes	OK	1505.73	891.883	2119.57	871.731	912.034	2173.11	2066.03
ENSMUSG00000054641	Mmrn1	70945	multimerin 1	chr6:60944316-60989378	+	2.6294	0.232415	11.3134	1.12639e-29	2.57227e-27	Yes	OK	260.577	67.2602	453.893	72.5021	62.0183	515.208	392.578
ENSMUSG00000042116	Vwa1	246228	von Willebrand factor A domain containing 1	chr4:155768494-155774561	-	-1.63152	0.144259	-11.3097	1.17542e-29	2.64231e-27	Yes	OK	4703.16	7143.67	2262.66	6290.62	7996.72	2348.77	2176.55
ENSMUSG00000003617	Cp	12870	ceruloplasmin	chr3:19957053-19992998	+	-1.20263	0.106697	-11.2715	1.81357e-29	4.01412e-27	Yes	OK	8032.87	11225	4840.76	10808.8	11641.2	4941.1	4740.41
ENSMUSG00000017754	Pltp	18830	phospholipid transfer protein	chr2:164839517-164857708	-	1.41132	0.125671	11.2303	2.89464e-29	6.30987e-27	Yes	OK	1924.01	1041.68	2806.34	1093.5	989.861	3002.51	2610.17
ENSMUSG00000019838	Slc16a10	72472	solute carrier family 16 (monocarboxylic acid transporters), member 10	chr10:40075401-40142254	-	2.38132	0.212215	11.2213	3.20623e-29	6.88479e-27	Yes	OK	387.13	117.251	657.009	143.298	91.2034	670.947	643.07
ENSMUSG00000026413	Pkp1	18772	plakophilin 1	chr1:135871393-135919207	-	5.43535	0.48565	11.1919	4.46647e-29	9.44986e-27	Yes	OK	83.7875	0	167.575	0	0	165.699	169.451
ENSMUSG00000089774	Slc5a3	53881	solute carrier family 5 (inositol transporters), member 3	chr16:92058321-92087473	+	1.27138	0.114069	11.1457	7.51421e-29	1.56677e-26	Yes	OK	4029.07	2346.37	5711.77	2282.54	2410.2	6048.48	5375.06
ENSMUSG00000021182	Ccdc88c	68339	coiled-coil domain containing 88C	chr12:100912699-101028983	-	2.25048	0.202408	11.1185	1.01953e-28	2.09543e-26	Yes	OK	322.693	106.825	538.56	115.15	98.4997	483.516	593.604
ENSMUSG00000031561	Tenm3	23965	teneurin transmembrane protein 3	chr8:48225664-48674690	-	-1.51651	0.136883	-11.0789	1.58778e-28	3.21739e-26	Yes	OK	928.4	1381.24	475.561	1309.3	1453.17	442.771	508.352
ENSMUSG00000030091	Nup210	54563	nucleoporin 210	chr6:91013066-91116826	-	2.61609	0.236632	11.0555	2.06188e-28	4.12003e-26	Yes	OK	250.757	66.3265	435.188	51.1779	81.4751	440.96	429.415
ENSMUSG00000023886	Smoc2	64074	SPARC related modular calcium binding 2	chr17:14279505-14404790	+	-1.25727	0.114226	-11.0068	3.5431e-28	6.98283e-26	Yes	OK	23048.1	32583.7	13512.5	32971.4	32196	12844.9	14180.2
ENSMUSG00000022894	Adamts5	23794	a disintegrin-like and metallopeptidase (reprolysin type) with thrombospondin type 1 motif, 5 (aggrecanase-2)	chr16:85858156-85901125	-	1.65426	0.15047	10.9939	4.0866e-28	7.94513e-26	Yes	OK	5136.86	2440.24	7833.48	2218.56	2661.92	8648.97	7017.99
ENSMUSG00000024940	Ltbp3	16998	latent transforming growth factor beta binding protein 3	chr19:5740903-5758532	+	1.70931	0.155622	10.9837	4.57593e-28	8.77786e-26	Yes	OK	4096.62	1884.27	6308.97	2159.71	1608.83	6574.56	6043.39
ENSMUSG00000012428	Steap4	117167	STEAP family member 4	chr5:7960471-7982213	+	1.1522	0.105047	10.9685	5.41713e-28	1.02548e-25	Yes	OK	3246.35	2004.4	4488.31	2083.79	1925	4401.45	4575.17
ENSMUSG00000029093	Sorcs2	81840	sortilin-related VPS10 domain containing receptor 2	chr5:36017180-36398139	-	-1.39064	0.126868	-10.9613	5.86795e-28	1.09639e-25	Yes	OK	1561.77	2267.98	855.559	2448.01	2087.95	837.552	873.565
ENSMUSG00000021702	Thbs4	21828	thrombospondin 4	chr13:92751585-92794818	-	-1.34788	0.123155	-10.9446	7.05526e-28	1.30133e-25	Yes	OK	6594.2	9497.1	3691.3	10256.9	8737.29	3639.96	3742.65
ENSMUSG00000052085	Dock8	76088	dedicator of cytokinesis 8	chr19:24999528-25202432	+	1.5053	0.137672	10.9339	7.93217e-28	1.44456e-25	Yes	OK	1015.51	523.483	1507.54	514.338	532.628	1635.26	1379.81
ENSMUSG00000039959	Hip1	215114	huntingtin interacting protein 1	chr5:135406518-135545122	-	1.13858	0.104672	10.8776	1.47399e-27	2.65079e-25	Yes	OK	2262.34	1407.62	3117.05	1359.63	1455.61	3168.21	3065.9
ENSMUSG00000030342	Cd9	12527	CD9 antigen	chr6:125460265-125494755	-	-1.28352	0.118328	-10.8471	2.05806e-27	3.65547e-25	Yes	OK	4775.91	6790.04	2761.77	6292.33	7287.76	2760.75	2762.78
ENSMUSG00000022587	Ly6e	17069	lymphocyte antigen 6 complex, locus E	chr15:74955050-74959905	+	1.31741	0.121701	10.825	2.62131e-27	4.59912e-25	Yes	OK	1124.55	638.792	1610.31	661.048	616.535	1678.73	1541.9
ENSMUSG00000031253	Srpx2	68792	sushi-repeat-containing protein, X-linked 2	chrX:133908424-133932446	+	2.13897	0.198355	10.7835	4.11761e-27	7.13735e-25	Yes	OK	273.622	97.3243	449.919	99.797	94.8516	479.895	419.943
ENSMUSG00000039167	Adgrl4	170757	adhesion G protein-coupled receptor L4	chr3:151437881-151545081	+	2.3619	0.219061	10.7819	4.19023e-27	7.17677e-25	Yes	OK	392.924	120.291	665.557	143.298	97.2837	740.668	590.446
ENSMUSG00000024664	Fads3	60527	fatty acid desaturase 3	chr19:10041547-10059671	+	2.00025	0.185796	10.7659	4.98816e-27	8.4429e-25	Yes	OK	2396.29	928.045	3864.53	1096.06	760.029	4306.38	3422.69
ENSMUSG00000024076	Vit	74199	vitrin	chr17:78508062-78627409	+	-1.26855	0.118028	-10.7479	6.06291e-27	1.01427e-24	Yes	OK	2820.19	3997.56	1642.81	3706.14	4288.99	1647.94	1637.67
ENSMUSG00000050052	Tdrp	72148	testis development related protein	chr8:13952007-13974777	-	2.59199	0.241643	10.7265	7.64014e-27	1.26343e-24	Yes	OK	351.613	91.5063	611.72	118.562	64.4504	612.997	610.443
ENSMUSG00000017417	Plxdc1	72324	plexin domain containing 1	chr11:97923236-97986446	-	-1.66387	0.156098	-10.6591	1.58036e-26	2.58371e-24	Yes	OK	456.192	696.851	215.533	713.932	679.77	203.729	227.338
ENSMUSG00000048486	Fitm2	228859	fat storage-inducing transmembrane protein 2	chr2:163468702-163472629	-	2.21721	0.20828	10.6453	1.83381e-26	2.96438e-24	Yes	OK	801.424	270.11	1332.74	324.98	215.24	1506.69	1158.79
ENSMUSG00000008999	Bmp7	12162	bone morphogenetic protein 7	chr2:172868011-172940321	-	-1.47264	0.139005	-10.5942	3.17201e-26	5.07063e-24	Yes	OK	599.904	885.866	313.942	874.29	897.442	326.872	301.012
ENSMUSG00000045312	Lhfpl2	218454	lipoma HMGIC fusion partner-like 2	chr13:94057795-94195409	+	1.36648	0.12906	10.5879	3.38962e-26	5.35895e-24	Yes	OK	1930.41	1069.52	2791.31	1079.85	1059.18	3045.07	2537.55
ENSMUSG00000036553	Sh3tc1	231147	SH3 domain and tetratricopeptide repeats 1	chr5:35697179-35729276	-	1.76831	0.167128	10.5805	3.66849e-26	5.73681e-24	Yes	OK	592.098	262.825	921.371	276.361	249.289	1018.64	824.098
ENSMUSG00000030249	Abcc9	20928	ATP-binding cassette, sub-family C (CFTR/MRP), member 9	chr6:142587861-142702274	-	1.83689	0.174295	10.539	5.71144e-26	8.83554e-24	Yes	OK	643.241	273.85	1012.63	295.979	251.722	892.785	1132.48
ENSMUSG00000036053	Fmnl2	71409	formin-like 2	chr2:52857867-53134202	+	-1.05436	0.100417	-10.4998	8.65321e-26	1.3244e-23	Yes	OK	2625.03	3550.54	1699.51	3463.89	3637.19	1701.36	1697.66
ENSMUSG00000045180	Shroom2	110380	shroom family member 2	chrX:152609508-152644149	-	-1.27594	0.121556	-10.4967	8.94342e-26	1.35441e-23	Yes	OK	881.001	1250.91	511.095	1218.89	1282.93	510.68	511.509
ENSMUSG00000050010	Shisa3	330096	shisa family member 3	chr5:67607882-67613987	+	-1.31986	0.125947	-10.4795	1.07262e-25	1.60748e-23	Yes	OK	1623.92	2326.45	921.397	2181.89	2471.01	869.243	973.552
ENSMUSG00000035186	Ubd	24108	ubiquitin D	chr17:37193891-37196101	+	4.09418	0.390958	10.4722	1.15948e-25	1.71973e-23	Yes	OK	109.548	7.66802	211.428	6.82372	8.51232	260.773	162.083
ENSMUSG00000020053	Igf1	16000	insulin-like growth factor 1	chr10:87861110-87937047	+	1.12203	0.107322	10.4548	1.39249e-25	2.04426e-23	Yes	OK	2878.62	1802.94	3954.3	1887.61	1718.27	4023.87	3884.74
ENSMUSG00000004110	Cacna1e	12290	calcium channel, voltage-dependent, R type, alpha 1E subunit	chr1:154392518-154725920	-	3.59976	0.344574	10.447	1.51229e-25	2.19771e-23	Yes	OK	110.555	13.2036	207.907	9.38262	17.0246	226.365	189.448
ENSMUSG00000060802	B2m	12010	beta-2 microglobulin	chr2:122147686-122153082	+	1.38997	0.133248	10.4314	1.78223e-25	2.5641e-23	Yes	OK	4384.68	2398.81	6370.55	2427.54	2370.07	7028.19	5712.91
ENSMUSG00000031502	Col4a1	12826	collagen, type IV, alpha 1	chr8:11198422-11312826	-	1.30954	0.125743	10.4144	2.13068e-25	3.03505e-23	Yes	OK	14829.7	8458.97	21200.5	8472.51	8445.44	22923.6	19477.4
ENSMUSG00000018340	Anxa6	11749	annexin A6	chr11:54978952-55033471	-	1.32722	0.127651	10.3973	2.55141e-25	3.59873e-23	Yes	OK	3583.52	2024.32	5142.73	2184.44	1864.2	5421.9	4863.55
ENSMUSG00000035258	Abi3bp	320712	ABI gene family, member 3 (NESH) binding protein	chr16:56477845-56690135	+	-1.01176	0.0979356	-10.3309	5.10815e-25	7.13505e-23	Yes	OK	3021.92	4047.22	1996.61	4049.88	4044.57	2028.23	1965
ENSMUSG00000068747	Sort1	20661	sortilin 1	chr3:108284063-108361519	+	1.27065	0.123239	10.3105	6.31896e-25	8.74143e-23	Yes	OK	3399.75	1976.94	4822.56	2104.27	1849.61	5100.46	4544.65
ENSMUSG00000028989	Angptl7	654812	angiopoietin-like 7	chr4:148495279-148500462	-	-1.46475	0.142315	-10.2923	7.63109e-25	1.0456e-22	Yes	OK	8502.23	12536.1	4468.41	11208	13864.1	4698.44	4238.37
ENSMUSG00000026424	Gpr37l1	171469	G protein-coupled receptor 37-like 1	chr1:135160249-135167681	-	-1.95133	0.189617	-10.2909	7.74414e-25	1.05108e-22	Yes	OK	427.519	685.249	169.788	605.605	764.893	183.809	155.768
ENSMUSG00000032193	Ldlr	16835	low density lipoprotein receptor	chr9:21723575-21749918	+	-1.20403	0.117186	-10.2745	9.17898e-25	1.23419e-22	Yes	OK	1345.48	1882.08	808.87	1801.46	1962.7	835.741	781.999
ENSMUSG00000026131	Dst	13518	dystonin	chr1:33908224-34308662	+	1.05358	0.103075	10.2215	1.58882e-24	2.11651e-22	Yes	OK	20024.8	12968.9	27080.7	13102.4	12835.4	27487.1	26674.3
ENSMUSG00000033006	Sox10	20665	SRY (sex determining region Y)-box 10	chr15:79154912-79164490	-	-1.57437	0.154184	-10.211	1.77077e-24	2.33725e-22	Yes	OK	802.116	1207.73	396.505	1087.53	1327.92	418.323	374.686
ENSMUSG00000037086	Prr32	68800	proline rich 32	chrX:45090903-45092790	+	5.07858	0.497736	10.2034	1.91519e-24	2.50489e-22	Yes	OK	64.7769	0	129.554	0	0	134.914	124.194
ENSMUSG00000058743	Kcnj14	211480	potassium inwardly-rectifying channel, subfamily J, member 14	chr7:45816466-45824747	-	4.26009	0.418358	10.1829	2.36447e-24	3.06465e-22	Yes	OK	79.0268	4.31956	153.734	2.5589	6.08023	161.172	146.296
ENSMUSG00000047497	Adamts12	239337	a disintegrin-like and metallopeptidase (reprolysin type) with thrombospondin type 1 motif, 12	chr15:11064772-11349232	+	1.56198	0.153454	10.1788	2.46629e-24	3.16808e-22	Yes	OK	929.79	462.318	1397.26	516.044	408.591	1476.81	1317.72
ENSMUSG00000093812	Gm5627	434510	predicted gene 5627	chr9:102739647-102756685	+	4.54853	0.44698	10.1761	2.53434e-24	3.2227e-22	Yes	OK	76.8866	2.13241	151.641	4.26483	0	167.51	135.771
ENSMUSG00000038970	Lmtk2	231876	lemur tyrosine kinase 2	chr5:144100435-144188204	+	1.26896	0.124709	10.1754	2.55361e-24	3.2227e-22	Yes	OK	850.57	495.252	1205.89	495.573	494.931	1247.73	1164.05
ENSMUSG00000020646	Mboat2	67216	membrane bound O-acyltransferase domain containing 2	chr12:24831598-24960299	+	-1.38249	0.136469	-10.1305	4.04671e-24	5.0626e-22	Yes	OK	1351.96	1962.37	741.557	1769.9	2154.83	737.951	745.162
ENSMUSG00000041773	Enc1	13803	ectodermal-neural cortex 1	chr13:97241104-97253040	+	2.31822	0.22948	10.1021	5.40837e-24	6.70778e-22	Yes	OK	336.867	105.672	568.062	117.709	93.6355	664.609	471.515
ENSMUSG00000020744	Slc25a19	67283	solute carrier family 25 (mitochondrial thiamine pyrophosphate carrier), member 19	chr11:115614180-115628295	-	1.64939	0.163334	10.0983	5.6228e-24	6.91412e-22	Yes	OK	506.603	239.467	773.739	266.125	212.808	782.319	765.159
ENSMUSG00000030862	Cpxm2	55987	carboxypeptidase X 2 (M14 family)	chr7:132042809-132154741	-	-1.18383	0.117678	-10.0599	8.308e-24	1.01294e-21	Yes	OK	2010.37	2799.36	1221.37	2659.55	2939.18	1160.8	1281.93
ENSMUSG00000035407	Kank4	242553	KN motif and ankyrin repeat domains 4	chr4:98754891-98817537	-	-1.44936	0.144497	-10.0304	1.12056e-23	1.35475e-21	Yes	OK	1350.02	1985.65	714.401	1760.52	2210.77	728.897	699.905
ENSMUSG00000026814	Eng	13805	endoglin	chr2:32646594-32682669	+	1.41631	0.141512	10.0084	1.40009e-23	1.67859e-21	Yes	OK	591.332	319.397	863.267	301.95	336.845	859.283	867.251
ENSMUSG00000034911	Ushbp1	234395	Usher syndrome 1C binding protein 1	chr8:71384273-71395801	-	2.11574	0.211877	9.98568	1.76094e-23	2.09377e-21	Yes	OK	306.398	109.502	503.294	116.856	102.148	438.243	568.344
ENSMUSG00000036334	Igsf10	242050	immunoglobulin superfamily, member 10	chr3:59316734-59344256	-	1.57636	0.158286	9.95898	2.30418e-23	2.71723e-21	Yes	OK	403.613	199.213	608.013	203.859	194.567	600.321	615.706
ENSMUSG00000074151	Nlrc5	434341	NLR family, CARD domain containing 5	chr8:94472762-94527272	+	1.76477	0.177247	9.95657	2.36076e-23	2.76132e-21	Yes	OK	408.239	181.073	635.405	183.388	178.759	574.063	696.747
ENSMUSG00000074676	Foxs1	14239	forkhead box S1	chr2:152931897-152933208	-	-1.70887	0.171666	-9.95463	2.40712e-23	2.78376e-21	Yes	OK	392.189	604.1	180.278	626.93	581.27	164.794	195.763
ENSMUSG00000007891	Ctsd	13033	cathepsin D	chr7:142375915-142387870	-	1.51135	0.151831	9.95416	2.41864e-23	2.78376e-21	Yes	OK	7711.75	3950.06	11473.4	3809.34	4090.78	12986.1	9960.75
ENSMUSG00000024810	Il33	77125	interleukin 33	chr19:29945789-29960715	+	-1.0588	0.10666	-9.92694	3.17864e-23	3.62945e-21	Yes	OK	2260.56	3061.7	1459.43	2989.64	3133.75	1514.84	1404.02
ENSMUSG00000055639	Dach1	13134	dachshund 1 (Drosophila)	chr14:97786845-98169765	-	3.63575	0.367592	9.89072	4.56714e-23	5.17381e-21	Yes	OK	90.9562	9.91857	171.994	7.67669	12.1605	156.645	187.343
ENSMUSG00000039542	Ncam1	17967	neural cell adhesion molecule 1	chr9:49502145-49799069	-	-1.83417	0.187594	-9.77734	1.40863e-22	1.58327e-20	Yes	OK	461.942	727.528	196.356	626.93	828.127	200.107	192.605
ENSMUSG00000027762	Sucnr1	84112	succinate receptor 1	chr3:60081868-60087566	+	2.43631	0.249499	9.76481	1.59403e-22	1.77229e-20	Yes	OK	158.226	45.89	270.561	44.3542	47.4258	284.315	256.807
ENSMUSG00000006782	Cnp	12799	2',3'-cyclic nucleotide 3' phosphodiesterase	chr11:100574938-100581739	+	-1.57816	0.161625	-9.76435	1.60143e-22	1.77229e-20	Yes	OK	4601.88	6934.06	2269.7	5847.08	8021.04	2333.37	2206.02
ENSMUSG00000028434	Epb41l4b	54357	erythrocyte membrane protein band 4.1 like 4b	chr4:57061725-57143156	-	-1.906	0.195667	-9.74107	2.01427e-22	2.21216e-20	Yes	OK	1036.04	1649.98	422.093	1309.3	1990.67	433.716	410.471
ENSMUSG00000042428	Mgat3	17309	mannoside acetylglucosaminyltransferase 3	chr15:80173720-80215519	+	-1.42052	0.146034	-9.72733	2.30557e-22	2.5129e-20	Yes	OK	988.231	1444.69	531.769	1465.39	1423.99	469.935	593.604
ENSMUSG00000063873	Slc24a3	94249	solute carrier family 24 (sodium/potassium/calcium exchanger), member 3	chr2:145242610-145641939	+	1.51159	0.155467	9.72294	2.40734e-22	2.60409e-20	Yes	OK	495.422	252.788	738.055	272.096	233.481	755.155	720.955
ENSMUSG00000018166	Erbb3	13867	erb-b2 receptor tyrosine kinase 3	chr10:128569367-128589501	-	-1.90357	0.195915	-9.71633	2.56883e-22	2.75804e-20	Yes	OK	1348.58	2146.81	550.339	1680.34	2613.28	552.332	548.347
ENSMUSG00000025867	Cplx2	12890	complexin 2	chr13:54371348-54383917	+	-1.43232	0.147439	-9.71469	2.6105e-22	2.78201e-20	Yes	OK	502.702	737.179	268.224	730.138	744.22	280.693	255.755
ENSMUSG00000021508	Cxcl14	57266	chemokine (C-X-C motif) ligand 14	chr13:56288642-56296551	-	2.42362	0.250287	9.68336	3.54844e-22	3.75378e-20	Yes	OK	406.626	118.559	694.692	114.297	122.821	517.924	871.46
ENSMUSG00000049521	Cdc42ep1	104445	CDC42 effector protein (Rho GTPase binding) 1	chr15:78842646-78850902	+	1.22029	0.1261	9.67718	3.76986e-22	3.9589e-20	Yes	OK	854.267	509.963	1198.57	492.161	527.764	1234.14	1163
ENSMUSG00000063406	Tmed5	73130	transmembrane emp24 protein transport domain containing 5	chr5:108121646-108132591	-	1.51562	0.156704	9.67186	3.97101e-22	4.13992e-20	Yes	OK	940.454	481.034	1399.87	445.248	516.82	1548.34	1251.41
ENSMUSG00000066705	Fxyd6	59095	FXYD domain-containing ion transport regulator 6	chr9:45370184-45396159	+	-1.25507	0.129976	-9.65615	4.62933e-22	4.77657e-20	Yes	OK	3798.65	5371.27	2226.03	5562.19	5180.36	2015.56	2436.51
ENSMUSG00000032125	Robo4	74144	roundabout guidance receptor 4	chr9:37401896-37414023	+	2.00715	0.207872	9.65574	4.64808e-22	4.77657e-20	Yes	OK	271.733	103.422	440.044	116.856	89.9874	465.407	414.68
ENSMUSG00000073565	Prr16	71373	proline rich 16	chr18:51117897-51304641	+	3.09467	0.321019	9.64013	5.41199e-22	5.52215e-20	Yes	OK	142.708	24.2922	261.124	31.5597	17.0246	303.33	218.918
ENSMUSG00000033377	Palmd	114301	palmdelphin	chr3:116918261-116968952	-	1.39591	0.145015	9.62599	6.21078e-22	6.29257e-20	Yes	OK	787.226	428.199	1146.25	447.807	408.591	1236.86	1055.65
ENSMUSG00000038077	Kcna6	16494	potassium voltage-gated channel, shaker-related, subfamily, member 6	chr6:126708328-126740674	-	-1.67143	0.173806	-9.61662	6.80302e-22	6.84441e-20	Yes	OK	735.279	1126.37	344.185	1026.97	1225.77	297.897	390.473
ENSMUSG00000013523	Bcas1	76960	breast carcinoma amplified sequence 1	chr2:170346990-170427845	-	-1.47867	0.153805	-9.61394	6.98231e-22	6.97601e-20	Yes	OK	1241.16	1836.71	645.602	1614.66	2058.77	681.813	609.391
ENSMUSG00000048027	Rgmb	68799	repulsive guidance molecule family member B	chr17:15806252-15826586	-	-1.07928	0.112495	-9.5941	8.46557e-22	8.39959e-20	Yes	OK	2529.32	3440.97	1617.66	3638.75	3243.19	1588.18	1647.14
ENSMUSG00000028713	Cyp4b1	13120	cytochrome P450, family 4, subfamily b, polypeptide 1	chr4:115624727-115647705	-	1.91712	0.200199	9.57605	1.0083e-21	9.93587e-20	Yes	OK	247.041	99.5201	394.562	106.621	92.4195	383.916	405.208
ENSMUSG00000031825	Crispld2	78892	cysteine-rich secretory protein LCCL domain containing 2	chr8:119992437-120052794	+	-1.52458	0.159344	-9.56785	1.09153e-21	1.06829e-19	Yes	OK	7728.62	11533.3	3923.96	9934.49	13132.1	4164.22	3683.71
ENSMUSG00000029417	Cxcl9	17329	chemokine (C-X-C motif) ligand 9	chr5:92321330-92328079	-	4.0875	0.427528	9.56079	1.16861e-21	1.136e-19	Yes	OK	76.3016	4.20143	148.402	5.97076	2.43209	123.143	173.661
ENSMUSG00000041229	Phf8	320595	PHD finger protein 8	chrX:151520671-151625833	+	1.21673	0.127402	9.55034	1.29271e-21	1.24821e-19	Yes	OK	988.593	589.625	1387.56	623.518	555.733	1434.25	1340.87
ENSMUSG00000005125	Ndrg1	17988	N-myc downstream regulated gene 1	chr15:66929317-66969641	-	-1.25194	0.131164	-9.54483	1.36337e-21	1.30766e-19	Yes	OK	13829.8	19547	8112.63	18062.4	21031.5	7673.79	8551.47
ENSMUSG00000041797	Abca9	217262	ATP-binding cassette, sub-family A (ABC1), member 9	chr11:110100821-110168153	-	-1.06314	0.111397	-9.54374	1.37772e-21	1.31266e-19	Yes	OK	7256.46	9838.41	4674.5	9324.62	10352.2	4759.11	4589.9
ENSMUSG00000022548	Apod	11815	apolipoprotein D	chr16:31296191-31314808	-	-1.45451	0.152687	-9.52608	1.6334e-21	1.54604e-19	Yes	OK	36323.4	53487.4	19159.5	47213.3	59761.4	18485.9	19833.1
ENSMUSG00000054793	Cadm4	260299	cell adhesion molecule 4	chr7:24482022-24504533	+	-1.6621	0.175193	-9.48728	2.37136e-21	2.22986e-19	Yes	OK	4035.21	6174.3	1896.12	5040.17	7308.44	1956.7	1835.54
ENSMUSG00000019929	Dcn	13179	decorin	chr10:97479499-97518163	+	-1.19607	0.126113	-9.48419	2.4428e-21	2.28212e-19	Yes	OK	65596.3	91613.8	39578.9	87169.7	96057.9	39135.9	40021.9
ENSMUSG00000031503	Col4a2	12827	collagen, type IV, alpha 2	chr8:11312804-11449287	+	1.17436	0.12424	9.45234	3.31332e-21	3.0754e-19	Yes	OK	8628.4	5262.45	11994.4	5456.42	5068.48	12870.2	11118.5
ENSMUSG00000031996	Aplp2	11804	amyloid beta (A4) precursor-like protein 2	chr9:31149556-31211815	-	1.08038	0.114591	9.4281	4.17583e-21	3.85113e-19	Yes	OK	6961.28	4446.8	9475.76	4569.34	4324.26	10011.7	8939.84
ENSMUSG00000031790	Mmp15	17388	matrix metallopeptidase 15	chr8:95352295-95374293	+	-1.16149	0.123258	-9.42319	4.37582e-21	4.00986e-19	Yes	OK	1265.89	1755.42	776.355	1670.96	1839.88	814.915	737.794
ENSMUSG00000021365	Nedd9	18003	neural precursor cell expressed, developmentally down-regulated gene 9	chr13:41309915-41487360	-	1.75175	0.186071	9.41444	4.75597e-21	4.33065e-19	Yes	OK	1264.34	564.984	1963.7	487.896	642.072	1668.77	2258.64
ENSMUSG00000022463	Srebf2	20788	sterol regulatory element binding factor 2	chr15:82147268-82204960	+	-1.10168	0.117075	-9.41003	4.96008e-21	4.46799e-19	Yes	OK	2270.57	3105.97	1435.18	3173.03	3038.9	1534.76	1335.61
ENSMUSG00000027966	Col11a1	12814	collagen, type XI, alpha 1	chr3:114030539-114220756	+	-1.91006	0.202985	-9.40984	4.96892e-21	4.46799e-19	Yes	OK	745.165	1188.37	301.962	944.233	1432.5	312.384	291.539
ENSMUSG00000027408	Cpxm1	56264	carboxypeptidase X 1 (M14 family)	chr2:130390774-130397629	-	-1.06589	0.113311	-9.40679	5.11533e-21	4.57108e-19	Yes	OK	1885.35	2558.4	1212.3	2414.75	2702.05	1220.56	1204.05
ENSMUSG00000028223	Decr1	67460	2,4-dienoyl CoA reductase 1, mitochondrial	chr4:15917239-15945507	-	1.15521	0.123114	9.3833	6.39384e-21	5.67828e-19	Yes	OK	1066.11	656.252	1475.96	670.431	642.072	1551.06	1400.86
ENSMUSG00000030095	Tmem43	74122	transmembrane protein 43	chr6:91473750-91488458	+	1.23597	0.131905	9.37015	7.24322e-21	6.39315e-19	Yes	OK	1595.04	941.597	2248.49	1029.53	853.664	2166.77	2330.21
ENSMUSG00000050919	Zfp366	238803	zinc finger protein 366	chr13:99184822-99247032	+	2.86692	0.306544	9.35242	8.56666e-21	7.51516e-19	Yes	OK	107.693	22.5776	192.808	19.6182	25.537	191.958	193.658
ENSMUSG00000026064	LOC102643131	102643131	protein tyrosine phosphatase type IVA 1	NA	NA	1.74778	0.187134	9.33972	9.6586e-21	8.42172e-19	Yes	OK	482.576	214.938	750.213	241.389	188.487	825.781	674.645
ENSMUSG00000026064	Ptp4a1	19243	protein tyrosine phosphatase 4a1	chr1:30940302-30949755	-	1.74778	0.187134	9.33972	9.6586e-21	8.42172e-19	Yes	OK	482.576	214.938	750.213	241.389	188.487	825.781	674.645
ENSMUSG00000052468	Pmp2	18857	peripheral myelin protein 2	chr3:10179850-10183885	-	-1.40612	0.150668	-9.33256	1.03346e-20	8.95687e-19	Yes	OK	1207.35	1762.24	652.455	1561.78	1962.7	688.151	616.758
ENSMUSG00000024066	Xdh	22436	xanthine dehydrogenase	chr17:73883894-73950196	-	1.3338	0.143067	9.32292	1.13177e-20	9.75016e-19	Yes	OK	2722.22	1529.44	3915	1638.55	1420.34	4319.96	3510.05
ENSMUSG00000038007	Acer2	230379	alkaline ceramidase 2	chr4:86874413-86920883	+	2.35337	0.25274	9.31143	1.26127e-20	1.08011e-18	Yes	OK	357.806	107.641	607.971	139.886	75.3949	659.176	556.766
ENSMUSG00000033096	Apmap	71881	adipocyte plasma membrane associated protein	chr2:150583080-150608523	-	1.86766	0.200608	9.31	1.27831e-20	1.08823e-18	Yes	OK	970.484	402.406	1538.56	494.72	310.092	1622.59	1454.54
ENSMUSG00000079018	Ly6c1	17067	lymphocyte antigen 6 complex, locus C1	chr15:75045014-75048837	-	1.97351	0.212103	9.30447	1.3466e-20	1.13962e-18	Yes	OK	328.493	127.823	529.162	136.474	119.173	605.754	452.57
ENSMUSG00000022840	Adcy5	224129	adenylate cyclase 5	chr16:35155635-35304549	+	1.4541	0.156578	9.28679	1.59019e-20	1.3379e-18	Yes	OK	1707.53	898.617	2516.44	1037.21	760.029	2541.63	2491.24
ENSMUSG00000027806	Tsc22d2	72033	TSC22 domain family, member 2	chr3:58415688-58466787	+	1.21895	0.1314	9.27665	1.7489e-20	1.46288e-18	Yes	OK	1111.16	661.758	1560.55	704.549	618.967	1643.41	1477.69
ENSMUSG00000043924	Ncmap	230822	noncompact myelin associated protein	chr4:135369576-135385672	-	-1.83086	0.197642	-9.26351	1.97821e-20	1.64512e-18	Yes	OK	1611.69	2538.37	685.008	1966.09	3110.65	689.056	680.96
ENSMUSG00000064115	Cadm2	239857	cell adhesion molecule 2	chr16:66655420-67620908	-	-1.97361	0.213307	-9.25245	2.19409e-20	1.81416e-18	Yes	OK	1017.57	1639.03	396.114	1243.62	2034.44	410.174	382.053
ENSMUSG00000042644	Itpr3	16440	inositol 1,4,5-triphosphate receptor 3	chr17:27057303-27122223	+	-1.2989	0.140448	-9.24832	2.2804e-20	1.87475e-18	Yes	OK	2455.8	3506.54	1405.06	3119.29	3893.78	1341.89	1468.22
ENSMUSG00000047216	Cdh19	227485	cadherin 19, type 2	chr1:110889194-110977372	-	-1.74112	0.188542	-9.2347	2.59019e-20	2.11734e-18	Yes	OK	4704.26	7299.51	2109.02	5815.52	8783.5	2238.3	1979.73
ENSMUSG00000031239	Itm2a	16431	integral membrane protein 2A	chrX:107397194-107403360	-	-1.32276	0.143293	-9.2311	2.67874e-20	2.17735e-18	Yes	OK	1935.11	2777.2	1093.03	2443.75	3110.65	1114.62	1071.43
ENSMUSG00000040724	Kcna2	16490	potassium voltage-gated channel, shaker-related subfamily, member 2	chr3:107101566-107115005	+	-1.60479	0.174085	-9.21839	3.01599e-20	2.4377e-18	Yes	OK	2606.6	3949.43	1263.77	3243.83	4655.02	1202.45	1325.08
ENSMUSG00000037813	D630003M21Rik	228846	RIKEN cDNA D630003M21 gene	chr2:158182532-158229224	-	-1.45019	0.157611	-9.2011	3.54315e-20	2.84778e-18	Yes	OK	763.23	1124.06	402.402	1023.56	1224.56	436.432	368.371
ENSMUSG00000024030	Abcg1	11307	ATP-binding cassette, sub-family G (WHITE), member 1	chr17:31057693-31117981	+	1.59644	0.173586	9.1968	3.68774e-20	2.94753e-18	Yes	OK	584.193	285.895	882.49	242.242	329.548	888.258	876.723
ENSMUSG00000031425	Plp1	18823	proteolipid protein (myelin) 1	chrX:136822745-136838582	+	-1.62636	0.177114	-9.18255	4.20993e-20	3.34631e-18	Yes	OK	4788.69	7284.28	2293.1	5969.91	8598.66	2427.54	2158.65
ENSMUSG00000041828	Abca8a	217258	ATP-binding cassette, sub-family A (ABC1), member 8a	chr11:110025633-110095937	-	-1.19966	0.131223	-9.14218	6.12074e-20	4.83841e-18	Yes	OK	12810	17909.9	7710.2	16332.6	19487.1	7957.2	7463.2
ENSMUSG00000040759	Cmtm5	67272	CKLF-like MARVEL transmembrane domain containing 5	chr14:54936469-54939277	+	-2.21398	0.243651	-9.08667	1.02116e-19	8.0281e-18	Yes	OK	303.369	506.101	100.637	401.747	610.455	108.655	92.619
ENSMUSG00000041577	Prelp	116847	proline arginine-rich end leucine-rich repeat	chr1:133910303-133921401	-	1.43743	0.158238	9.08393	1.04724e-19	8.18836e-18	Yes	OK	6383.26	3392.62	9373.9	3740.25	3044.98	10423.7	8324.13
ENSMUSG00000030168	Adipor2	68465	adiponectin receptor 2	chr6:119353149-119417483	-	1.61388	0.177841	9.07488	1.138e-19	8.84994e-18	Yes	OK	3723.6	1793.77	5653.42	2139.24	1448.31	5879.16	5427.68
ENSMUSG00000046764	A530053G22Rik	208079	RIKEN cDNA A530053G22 gene	chr6:60279042-60403707	-	3.43324	0.378484	9.07102	1.17909e-19	9.12018e-18	Yes	OK	110.206	12.8492	207.562	19.6182	6.08023	243.569	171.556
ENSMUSG00000028607	Cpt2	12896	carnitine palmitoyltransferase 2	chr4:107903981-107923589	-	1.61704	0.179204	9.02347	1.82231e-19	1.40201e-17	Yes	OK	496.257	237.769	754.744	271.243	204.296	795.901	713.587
ENSMUSG00000027199	Gatm	67092	glycine amidinotransferase (L-arginine:glycine amidinotransferase)	chr2:122594472-122611277	-	-1.45952	0.161766	-9.02239	1.84034e-19	1.40835e-17	Yes	OK	5080.37	7493.17	2667.57	6302.56	8683.78	2676.54	2658.59
ENSMUSG00000031936	Hephl1	244698	hephaestin-like 1	chr9:15051840-15112108	-	4.64244	0.514827	9.01748	1.92462e-19	1.46505e-17	Yes	OK	49.4983	0	98.9966	0	0	115.899	82.0941
ENSMUSG00000017639	Rab11fip4	268451	RAB11 family interacting protein 4 (class II)	chr11:79591211-79694012	+	1.9202	0.213017	9.01432	1.98099e-19	1.50002e-17	Yes	OK	387.056	155.211	618.901	162.063	148.358	511.586	726.217
ENSMUSG00000027375	Mal	17153	myelin and lymphocyte protein, T cell differentiation protein	chr2:127633225-127656695	-	-1.65629	0.183782	-9.01222	2.01932e-19	1.52105e-17	Yes	OK	4564.09	6981.44	2146.74	5567.31	8395.58	2149.57	2143.92
ENSMUSG00000057969	Sema3b	20347	sema domain, immunoglobulin domain (Ig), short basic domain, secreted, (semaphorin) 3B	chr9:107597673-107609241	-	-1.36795	0.151816	-9.01062	2.0489e-19	1.53529e-17	Yes	OK	3723	5393.01	2052.98	4640.13	6145.9	2098.86	2007.1
ENSMUSG00000054640	Slc8a1	20541	solute carrier family 8 (sodium/calcium exchanger), member 1	chr17:81373104-81738387	-	1.54685	0.171746	9.0066	2.1254e-19	1.58436e-17	Yes	OK	321.753	161.046	482.461	160.358	161.734	474.462	490.46
ENSMUSG00000032186	Tmod2	50876	tropomodulin 2	chr9:75565621-75611325	-	-1.2418	0.137942	-9.00233	2.20984e-19	1.63881e-17	Yes	OK	4816.05	6796.02	2836.07	6067.14	7524.89	2940.94	2731.21
ENSMUSG00000053641	Dennd4a	102442	DENN/MADD domain containing 4A	chr9:64811010-64919667	+	1.16226	0.129231	8.99365	2.39146e-19	1.76341e-17	Yes	OK	1036.33	635.899	1436.76	626.077	645.72	1534.76	1338.77
ENSMUSG00000041482	Piezo2	667742	piezo-type mechanosensitive ion channel component 2	chr18:63010212-63387183	-	-1.09047	0.121256	-8.99315	2.40237e-19	1.76341e-17	Yes	OK	1546.37	2109.58	983.154	2255.24	1963.91	970.655	995.654
ENSMUSG00000069601	Ank3	11735	ankyrin 3, epithelial	chr10:69533707-70027436	+	-1.58116	0.176018	-8.98296	2.63584e-19	1.92496e-17	Yes	OK	2958.9	4465.72	1452.08	3623.4	5308.04	1443.31	1460.85
ENSMUSG00000023963	Cyp39a1	56050	cytochrome P450, family 39, subfamily a, polypeptide 1	chr17:43667371-43751431	+	-1.42987	0.159243	-8.97921	2.72708e-19	1.98154e-17	Yes	OK	507.056	743.879	270.232	681.519	806.238	268.922	271.542
ENSMUSG00000030077	Chl1	12661	cell adhesion molecule L1-like	chr6:103510875-103733035	+	-1.88233	0.209651	-8.97839	2.74751e-19	1.98635e-17	Yes	OK	1157.52	1839.56	475.481	1427.01	2252.12	521.546	429.415
ENSMUSG00000022623	Shank3	58234	SH3/ankyrin domain gene 3	chr15:89499856-89560260	+	1.74605	0.194525	8.97601	2.80775e-19	2.01975e-17	Yes	OK	661.668	293.976	1029.36	355.687	232.265	1036.75	1021.97
ENSMUSG00000031785	Adgrg1	14766	adhesion G protein-coupled receptor G1	chr8:94977108-95014208	+	1.61911	0.180857	8.95246	3.47633e-19	2.48826e-17	Yes	OK	289.866	139.258	440.473	139.886	138.629	453.636	427.31
ENSMUSG00000025366	Esyt1	23943	extended synaptotagmin-like protein 1	chr10:128510249-128525859	-	1.31998	0.14752	8.94779	3.62667e-19	2.58302e-17	Yes	OK	2176.86	1230.2	3123.52	1364.74	1095.66	3373.75	2873.29
ENSMUSG00000018326	Ywhab	54401	tyrosine 3-monooxygenase/tryptophan 5-monooxygenase activation protein, beta polypeptide	chr2:163995196-164018587	+	1.24107	0.138744	8.94505	3.71767e-19	2.63479e-17	Yes	OK	5156.81	3037.34	7276.27	3315.48	2759.21	7792.4	6760.13
ENSMUSG00000025026	Add3	27360	adducin 3 (gamma)	chr19:53140442-53247326	+	-0.863699	0.0971726	-8.8883	6.20499e-19	4.37604e-17	Yes	OK	2878.77	3721.24	2036.29	3727.46	3715.02	2019.18	2053.41
ENSMUSG00000031342	Gpm6b	14758	glycoprotein m6b	chrX:166344552-166389033	+	-1.54749	0.174569	-8.86461	7.67719e-19	5.38789e-17	Yes	OK	8021.8	12033.3	4010.31	9959.22	14107.3	4228.51	3792.12
ENSMUSG00000053931	Cnn3	71994	calponin 3, acidic	chr3:121426540-121458205	+	-1.00372	0.1133	-8.85899	8.07443e-19	5.63917e-17	Yes	OK	2004.41	2681.29	1327.53	2540.13	2822.44	1292.09	1362.97
ENSMUSG00000046314	Stxbp6	217517	syntaxin binding protein 6 (amisyn)	chr12:44852485-45074483	-	-0.963334	0.108801	-8.85413	8.43398e-19	5.86182e-17	Yes	OK	1593.8	2111.33	1076.28	2064.18	2158.48	1042.19	1110.38
ENSMUSG00000020374	Rasgef1c	74563	RasGEF domain family, member 1C	chr11:49901834-49980223	+	-1.91442	0.216307	-8.8505	8.71265e-19	6.02639e-17	Yes	OK	397.984	635.795	160.173	523.721	747.868	146.685	173.661
ENSMUSG00000063229	Ldha	16828	lactate dehydrogenase A	chr7:46845803-46855627	+	1.67936	0.189842	8.84607	9.06518e-19	6.24023e-17	Yes	OK	2156.11	998.334	3313.88	1217.18	779.485	3174.55	3453.21
ENSMUSG00000049336	Tenm2	23964	teneurin transmembrane protein 2	chr11:36006655-36944241	-	-1.58852	0.179807	-8.83458	1.00476e-18	6.88354e-17	Yes	OK	2198.88	3322.7	1075.07	3863.08	2782.31	953.451	1196.68
ENSMUSG00000010663	Fads1	76267	fatty acid desaturase 1	chr19:10182887-10196872	+	-1.14889	0.130252	-8.82048	1.1397e-18	7.77104e-17	Yes	OK	2961.31	4095.95	1826.68	3709.55	4482.35	1885.17	1768.18
ENSMUSG00000035109	Shc4	271849	SHC (Src homology 2 domain containing) family, member 4	chr2:125627446-125724148	-	-1.51608	0.171967	-8.81612	1.18494e-18	8.04137e-17	Yes	OK	2316.26	3454.97	1177.56	2870.23	4039.7	1253.16	1101.96
ENSMUSG00000036560	Lgi4	243914	leucine-rich repeat LGI family, member 4	chr7:31059934-31070935	+	-1.32399	0.150551	-8.79433	1.4391e-18	9.72036e-17	Yes	OK	546.858	785.648	308.068	739.521	831.775	321.439	294.697
ENSMUSG00000015468	Notch4	18132	notch 4	chr17:34564294-34588543	+	1.68183	0.191266	8.79317	1.45397e-18	9.74404e-17	Yes	OK	280.542	129.348	431.736	140.739	117.956	444.582	418.89
ENSMUSG00000038602	Slc35f1	215085	solute carrier family 35, member F1	chr10:52690500-53111622	+	-1.94116	0.220762	-8.793	1.45615e-18	9.74404e-17	Yes	OK	318.915	511.899	125.932	423.071	600.727	127.67	124.194
ENSMUSG00000005951	Shpk	74637	sedoheptulokinase	chr11:73199481-73224506	+	-1.28933	0.146645	-8.79215	1.46731e-18	9.77322e-17	Yes	OK	628.855	896.974	360.735	856.377	937.571	385.727	335.744
ENSMUSG00000000567	Sox9	20682	SRY (sex determining region Y)-box 9	chr11:112782209-112787757	+	-1.34316	0.152911	-8.78396	1.57816e-18	1.04631e-16	Yes	OK	661.84	954.048	369.631	1016.73	891.362	399.309	339.954
ENSMUSG00000032035	Ets1	23871	E26 avian leukemia oncogene 1, 5' domain	chr9:32696041-32757820	+	1.35061	0.154186	8.75961	1.95934e-18	1.29308e-16	Yes	OK	632.252	351.375	913.128	357.393	345.357	828.497	997.759
ENSMUSG00000028961	Pgd	110208	phosphogluconate dehydrogenase	chr4:149149984-149166707	-	1.67557	0.191397	8.75442	2.05157e-18	1.34776e-16	Yes	OK	1376.08	638.544	2113.61	716.491	560.597	2486.4	1740.82
ENSMUSG00000038807	Rap1gap2	380711	RAP1 GTPase activating protein 2	chr11:74383482-74590158	-	1.33981	0.15313	8.74951	2.14289e-18	1.40135e-16	Yes	OK	466.687	261.583	671.79	250.772	272.394	696.3	647.28
ENSMUSG00000060477	Irak2	108960	interleukin-1 receptor-associated kinase 2	chr6:113638466-113695027	+	1.59087	0.182051	8.73856	2.3611e-18	1.53707e-16	Yes	OK	483.389	234.548	732.231	272.096	196.999	736.14	728.322
ENSMUSG00000060843	Ctnna3	216033	catenin (cadherin associated protein), alpha 3	chr10:63457510-65003667	+	-1.43671	0.164489	-8.7344	2.44945e-18	1.5874e-16	Yes	OK	865.802	1272.19	459.418	1096.06	1448.31	453.636	465.2
ENSMUSG00000020377	Ltc4s	17001	leukotriene C4 synthase	chr11:50236460-50238532	-	2.51408	0.288013	8.72908	2.56747e-18	1.65642e-16	Yes	OK	203.888	53.6388	354.138	70.7961	36.4814	395.687	312.589
ENSMUSG00000051335	Gfod1	328232	glucose-fructose oxidoreductase domain containing 1	chr13:43195518-43304172	-	2.30099	0.263811	8.72211	2.73062e-18	1.75381e-16	Yes	OK	151.364	46.5701	256.159	55.4428	37.6974	260.773	251.545
ENSMUSG00000028121	Bcar3	29815	breast cancer anti-estrogen resistance 3	chr3:122419779-122530182	+	1.57379	0.180449	8.72156	2.74404e-18	1.7546e-16	Yes	OK	929.682	457.883	1401.48	459.748	456.017	1645.22	1157.74
ENSMUSG00000056966	Gjc3	118446	gap junction protein, gamma 3	chr5:137953808-137962959	-	-1.69587	0.194632	-8.71321	2.95377e-18	1.88035e-16	Yes	OK	1261.43	1944.43	578.435	1528.51	2360.35	582.212	574.659
ENSMUSG00000016559	Gm10257	544973	H3 histone, family 3A pseudogene	NA	NA	-0.922299	0.105873	-8.71138	3.00188e-18	1.90256e-16	Yes	OK	2253.65	2956.53	1550.76	2835.26	3077.81	1550.15	1551.37
ENSMUSG00000016559	H3f3c	625328	H3 histone, family 3C	NA	NA	-0.922299	0.105873	-8.71138	3.00188e-18	1.90256e-16	Yes	OK	2253.65	2956.53	1550.76	2835.26	3077.81	1550.15	1551.37
ENSMUSG00000016559	H3f3b	15081	H3 histone, family 3B	chr11:116021960-116024504	-	-0.922299	0.105873	-8.71138	3.00188e-18	1.90256e-16	Yes	OK	2253.65	2956.53	1550.76	2835.26	3077.81	1550.15	1551.37
ENSMUSG00000016559	Gm12657	667250	predicted gene 12657	chr4:94593649-94600319	+	-0.922299	0.105873	-8.71138	3.00188e-18	1.90256e-16	Yes	OK	2253.65	2956.53	1550.76	2835.26	3077.81	1550.15	1551.37
ENSMUSG00000020101	Vsir	74048	V-set immunoregulatory receptor	chr10:60346850-60372684	+	0.98939	0.113614	8.70831	3.08445e-18	1.94632e-16	Yes	OK	1512.86	1008.02	2017.69	1060.24	955.812	2040.91	1994.47
ENSMUSG00000029304	Spp1	20750	secreted phosphoprotein 1	chr5:104436191-104441053	+	-1.37586	0.15815	-8.69969	3.32791e-18	2.09077e-16	Yes	OK	2371.67	3441.83	1301.51	3043.38	3840.27	1165.33	1437.7
ENSMUSG00000035493	Tgfbi	21810	transforming growth factor, beta induced	chr13:56609602-56639339	+	-0.906182	0.104224	-8.69457	3.48155e-18	2.17779e-16	Yes	OK	4617.72	6032.45	3202.98	6235.18	5829.72	3127.46	3278.5
ENSMUSG00000042302	Ehbp1	216565	EH domain binding protein 1	chr11:22005825-22286795	-	-0.905396	0.104408	-8.67171	4.25692e-18	2.65127e-16	Yes	OK	1973.35	2578.06	1368.63	2496.63	2659.49	1362.72	1374.55
ENSMUSG00000022994	Adcy6	11512	adenylate cyclase 6	chr15:98589985-98607633	-	1.05029	0.121139	8.67007	4.31844e-18	2.67799e-16	Yes	OK	1953.22	1263.64	2642.8	1364.74	1162.54	2618.59	2667.01
ENSMUSG00000041548	Hspb8	80888	heat shock protein 8	chr5:116408490-116422864	-	1.76275	0.203372	8.66764	4.41151e-18	2.72397e-16	Yes	OK	605.96	265.854	946.065	324.98	206.728	915.422	976.709
ENSMUSG00000053198	Prx	19153	periaxin	chr7:27499323-27520041	+	-1.44699	0.167146	-8.657	4.84351e-18	2.96724e-16	Yes	OK	19675.3	28961.3	10389.3	24340.2	33582.3	10388.4	10390.2
ENSMUSG00000001739	Cldn15	60363	claudin 15	chr5:136967868-136975845	+	2.60425	0.300829	8.65692	4.84674e-18	2.96724e-16	Yes	OK	124.367	30.4992	218.234	36.6775	24.3209	241.758	194.71
ENSMUSG00000021477	Ctsl	13039	cathepsin L	chr13:64361889-64370520	-	1.32741	0.153485	8.64843	5.22126e-18	3.18298e-16	Yes	OK	3666.86	2064.63	5269.09	2060.76	2068.49	6030.37	4507.81
ENSMUSG00000033855	Ston1	77057	stonin 1	chr17:88626554-88645724	+	-1.17385	0.136004	-8.63097	6.08317e-18	3.69276e-16	Yes	OK	1143.07	1590.51	695.626	1477.34	1703.68	739.762	651.49
ENSMUSG00000022505	Emp2	13731	epithelial membrane protein 2	chr16:10281748-10313968	-	-1.19614	0.138902	-8.61135	7.2203e-18	4.36464e-16	Yes	OK	1276.9	1785.14	768.662	1602.72	1967.56	760.588	776.737
ENSMUSG00000021792	Fam213a	70564	family with sequence similarity 213, member A	chr14:40993734-41008266	-	1.21985	0.141753	8.6055	7.59845e-18	4.57401e-16	Yes	OK	1229.79	731.333	1728.26	780.463	682.202	1878.83	1577.68
ENSMUSG00000026421	Csrp1	13007	cysteine and glycine-rich protein 1	chr1:135729196-135752229	+	-0.955256	0.111197	-8.59063	8.64963e-18	5.18509e-16	Yes	OK	4474.51	5916.43	3032.59	5806.14	6026.72	2860.35	3204.83
ENSMUSG00000030701	Plekhb1	27276	pleckstrin homology domain containing, family B (evectins) member 1	chr7:100643895-100658456	-	-1.35162	0.157359	-8.58942	8.74098e-18	5.21811e-16	Yes	OK	7473.86	10795.2	4152.56	9288.79	12301.5	4356.18	3948.94
ENSMUSG00000067787	Blcap	53619	bladder cancer associated protein	chr2:157556361-157566361	-	1.5255	0.177693	8.58506	9.07865e-18	5.39729e-16	Yes	OK	634.725	319.53	949.92	372.746	266.314	926.287	973.552
ENSMUSG00000021242	Npc2	67963	Niemann-Pick type C2	chr12:84754558-84773112	-	1.27105	0.148385	8.56588	1.07253e-17	6.34997e-16	Yes	OK	3753.74	2176.19	5331.3	2170.8	2181.59	6048.48	4614.11
ENSMUSG00000028300	3110043O21Rik	73205	RIKEN cDNA 3110043O21 gene	chr4:35191281-35225880	-	1.83506	0.214428	8.55796	1.14887e-17	6.77407e-16	Yes	OK	614.707	257.886	971.527	322.421	193.351	984.237	958.817
ENSMUSG00000025006	Sorbs1	20411	sorbin and SH3 domain containing 1	chr19:40292039-40513812	-	0.992211	0.116053	8.54964	1.23478e-17	7.25094e-16	Yes	OK	5781.68	3849.55	7713.81	3981.64	3717.45	8165.45	7262.17
ENSMUSG00000020620	Abca8b	27404	ATP-binding cassette, sub-family A (ABC1), member 8b	chr11:109933405-109995816	-	-1.06534	0.124626	-8.54832	1.2489e-17	7.30405e-16	Yes	OK	4193.05	5691.65	2694.45	5273.89	6109.41	2825.04	2563.86
ENSMUSG00000022949	Clic6	209195	chloride intracellular channel 6	chr16:92498146-92541241	+	-1.35757	0.159041	-8.53599	1.38962e-17	8.09413e-16	Yes	OK	568.946	822.599	315.292	783.022	862.177	284.315	346.269
ENSMUSG00000020473	Aebp1	11568	AE binding protein 1	chr11:5861865-5872248	+	-0.906485	0.10621	-8.53488	1.40305e-17	8.13937e-16	Yes	OK	2440.15	3188.02	1692.28	3327.42	3048.63	1693.21	1691.35
ENSMUSG00000022483	Col2a1	12824	collagen, type II, alpha 1	chr15:97975601-98004724	-	-1.79846	0.210935	-8.52614	1.51313e-17	8.74271e-16	Yes	OK	707.955	1111.05	304.857	1210.36	1011.75	373.956	235.757
ENSMUSG00000031775	Pllp	67801	plasma membrane proteolipid	chr8:94674894-94696242	-	-1.60424	0.188258	-8.52149	1.57511e-17	9.06442e-16	Yes	OK	1565.8	2375.48	756.125	1911.5	2839.47	811.294	700.957
ENSMUSG00000031357	Syap1	67043	synapse associated protein 1	chrX:162856842-162888462	-	1.07486	0.126291	8.51099	1.72458e-17	9.88507e-16	Yes	OK	942.428	603.221	1281.63	599.635	606.807	1351.85	1211.41
ENSMUSG00000032314	Etfa	110842	electron transferring flavoprotein, alpha polypeptide	chr9:55454435-55512243	-	1.14283	0.134285	8.51045	1.73262e-17	9.89175e-16	Yes	OK	784.263	484.27	1084.26	518.603	449.937	1086.55	1081.96
ENSMUSG00000046337	Fam178b	381337	family with sequence similarity 178, member B	chr1:36599970-36683183	-	-1.59507	0.187631	-8.5011	1.87795e-17	1.06551e-15	Yes	OK	1380.87	2091.66	670.084	1736.64	2446.68	749.722	590.446
ENSMUSG00000039114	Nrn1	68404	neuritin 1	chr13:36725621-36734477	-	-1.69258	0.199105	-8.50091	1.88114e-17	1.06551e-15	Yes	OK	382.313	589.441	175.186	501.544	677.338	175.66	174.713
ENSMUSG00000036446	Lum	17022	lumican	chr10:97565500-97572703	+	-1.42547	0.16778	-8.49611	1.96052e-17	1.10612e-15	Yes	OK	10904.8	15987.6	5821.92	13342.9	18632.3	5813.06	5830.79
ENSMUSG00000034898	Filip1	70598	filamin A interacting protein 1	chr9:79815561-79977882	-	-1.23666	0.145781	-8.483	2.19464e-17	1.23337e-15	Yes	OK	1187.25	1674.79	699.704	1484.16	1865.41	708.976	690.432
ENSMUSG00000032355	Mlip	69642	muscular LMNA-interacting protein	chr9:77102083-77347870	-	-1.42254	0.168064	-8.46431	2.57675e-17	1.44248e-15	Yes	OK	1198.3	1756.57	640.022	1488.42	2024.72	672.758	607.286
ENSMUSG00000035948	Acss3	380660	acyl-CoA synthetase short-chain family member 3	chr10:106965081-107123664	-	1.39514	0.164945	8.45822	2.71501e-17	1.51399e-15	Yes	OK	624.705	338.315	911.094	370.187	306.444	989.669	832.518
ENSMUSG00000075702	Selm	114679	selenoprotein M	chr11:3514701-3517351	+	-1.19484	0.141366	-8.45211	2.8609e-17	1.58918e-15	Yes	OK	608.511	849.883	367.139	886.231	813.535	352.225	382.053
ENSMUSG00000056569	Mpz	17528	myelin protein zero	chr1:171155517-171161130	+	-1.48572	0.175946	-8.44417	3.06226e-17	1.69449e-15	Yes	OK	29540.1	43823.8	15256.5	36453.2	51194.3	14769.9	15743.1
ENSMUSG00000002058	Unc119	22248	unc-119 lipid binding chaperone	chr11:78346709-78349164	+	2.20033	0.260956	8.43179	3.40429e-17	1.87653e-15	Yes	OK	215.126	71.0985	359.153	80.1788	62.0183	424.661	293.644
ENSMUSG00000046844	Vat1l	270097	vesicle amine transport protein 1 like	chr8:114205639-114374070	+	-1.33557	0.15854	-8.4242	3.63233e-17	1.99459e-15	Yes	OK	2435.98	3507.86	1364.1	2984.53	4031.19	1308.39	1419.81
ENSMUSG00000021703	Serinc5	218442	serine incorporator 5	chr13:92611137-92711946	+	-1.25359	0.148843	-8.42221	3.69441e-17	2.02097e-15	Yes	OK	1536.35	2175.12	897.577	1898.7	2451.55	916.327	878.828
ENSMUSG00000004415	Col26a1	140709	collagen, type XXVI, alpha 1	chr5:136741763-136883107	-	-1.77674	0.211459	-8.40229	4.37859e-17	2.38617e-15	Yes	OK	244.646	382.793	106.499	341.186	424.4	107.75	105.249
ENSMUSG00000022324	Matn2	17181	matrilin 2	chr15:34306680-34436240	+	-1.24546	0.148248	-8.40115	4.42115e-17	2.40027e-15	Yes	OK	4884.01	6901.26	2866.77	6004.02	7798.5	2951.8	2781.73
ENSMUSG00000056870	Gulp1	70676	GULP, engulfment adaptor PTB domain containing 1	chr1:44551670-44796836	+	-1.29668	0.154474	-8.3942	4.69088e-17	2.53713e-15	Yes	OK	1454.89	2078.31	831.467	1819.38	2337.24	777.791	885.143
ENSMUSG00000049721	Gal3st1	53897	galactose-3-O-sulfotransferase 1	chr11:3989932-3999328	+	-1.8023	0.214906	-8.38643	5.0111e-17	2.69097e-15	Yes	OK	223.791	351.767	95.8158	324.127	379.406	103.223	88.409
ENSMUSG00000014077	Chp1	56398	calcineurin-like EF hand protein 1	chr2:119547706-119587022	+	1.0655	0.127051	8.3864	5.01273e-17	2.69097e-15	Yes	OK	2060.74	1323.34	2798.15	1418.48	1228.21	2960.86	2635.43
ENSMUSG00000034930	Rtkn	20166	rhotekin	chr6:83137083-83152579	+	-1.53235	0.183073	-8.37013	5.75559e-17	3.07828e-15	Yes	OK	356.31	533.603	179.017	481.073	586.134	173.849	184.185
ENSMUSG00000053898	Ech1	51798	enoyl coenzyme A hydratase 1, peroxisomal	chr7:28825337-28832239	+	0.918958	0.110024	8.35232	6.69327e-17	3.56652e-15	Yes	OK	1490.62	1027.96	1953.28	989.44	1066.47	1926.82	1979.73
ENSMUSG00000016128	Stard13	243362	StAR-related lipid transfer (START) domain containing 13	chr5:151037514-151190193	-	-0.850734	0.101873	-8.3509	6.7743e-17	3.59638e-15	Yes	OK	2280.69	2939	1622.37	2929.08	2948.91	1575.5	1669.25
ENSMUSG00000031517	Gpm6a	234267	glycoprotein m6a	chr8:54779433-55060878	+	-1.12007	0.134481	-8.32889	8.16053e-17	4.31638e-15	Yes	OK	982.786	1350.7	614.87	1295.65	1405.75	567.724	662.015
ENSMUSG00000019539	Rcn3	52377	reticulocalbin 3, EF-hand calcium binding domain	chr7:45082913-45092213	-	-0.96747	0.116441	-8.30864	9.68025e-17	5.10146e-15	Yes	OK	1365.28	1811.46	919.092	1716.17	1906.76	923.571	914.613
ENSMUSG00000024768	Lipf	67717	lipase, gastric	chr19:33961247-33976813	+	4.38788	0.528519	8.30223	1.02178e-16	5.36511e-15	Yes	OK	47.1786	0	94.3572	0	0	127.67	61.0443
ENSMUSG00000019124	Scrn1	69938	secernin 1	chr6:54508815-54566382	-	-1.33452	0.160762	-8.30123	1.03036e-16	5.39048e-15	Yes	OK	1321.3	1902.93	739.672	1620.63	2185.23	735.235	744.109
ENSMUSG00000070495	Ctcfl	664799	CCCTC-binding factor (zinc finger protein)-like	chr2:173093608-173119525	-	2.94905	0.356248	8.27807	1.25184e-16	6.52546e-15	Yes	OK	120.233	21.2521	219.213	31.5597	10.9444	242.664	195.763
ENSMUSG00000031647	Mfap3l	71306	microfibrillar-associated protein 3-like	chr8:60655103-60676731	+	-1.24092	0.149919	-8.27729	1.26013e-16	6.54496e-15	Yes	OK	1634.24	2307.95	960.542	2105.97	2509.92	1061.2	859.883
ENSMUSG00000033768	Nrxn2	18190	neurexin II	chr19:6418737-6533217	+	-1.32885	0.160667	-8.27082	1.33036e-16	6.88486e-15	Yes	OK	879.826	1265.69	493.965	1103.74	1427.64	475.367	512.562
ENSMUSG00000071347	C1qtnf9	239126	C1q and tumor necrosis factor related protein 9	chr14:60768133-60780869	+	2.6316	0.318344	8.26653	1.37914e-16	7.1117e-15	Yes	OK	121.839	28.6751	215.003	36.6775	20.6728	242.664	187.343
ENSMUSG00000032076	Cadm1	54725	cell adhesion molecule 1	chr9:47530169-47853391	+	-1.29956	0.157749	-8.23811	1.74951e-16	8.98935e-15	Yes	OK	493.43	705.429	281.43	659.342	751.516	267.111	295.749
ENSMUSG00000036634	Mag	17136	myelin-associated glycoprotein	chr7:30899182-30914832	-	-1.62479	0.197329	-8.23392	1.81182e-16	9.27637e-15	Yes	OK	681.387	1038.38	324.393	837.612	1239.15	327.777	321.009
ENSMUSG00000009633	G0s2	14373	G0/G1 switch gene 2	chr1:193272159-193273188	-	1.4246	0.173187	8.22577	1.93937e-16	9.89425e-15	Yes	OK	811.301	431.991	1190.61	469.984	393.999	1034.04	1347.19
ENSMUSG00000069670	Nkain2	432450	Na+/K+ transporting ATPase interacting 2	chr10:31950578-32889915	-	-1.59287	0.193742	-8.22156	2.0087e-16	1.02117e-14	Yes	OK	571.612	866.19	277.035	718.197	1014.18	288.842	265.227
ENSMUSG00000048040	Arxes2	76976	adipocyte-related X-chromosome expressed sequence 2	chrX:135993819-135995359	+	1.74616	0.212684	8.21012	2.20967e-16	1.11939e-14	Yes	OK	232.509	102.569	362.449	115.15	89.9874	377.577	347.321
ENSMUSG00000046324	Ermp1	226090	endoplasmic reticulum metallopeptidase 1	chr19:29609882-29648420	-	1.02797	0.125391	8.19812	2.44176e-16	1.23262e-14	Yes	OK	1574.57	1030.49	2118.66	1026.12	1034.86	2288.1	1949.21
ENSMUSG00000037362	Nov	18133	nephroblastoma overexpressed gene	chr15:54745927-54753761	+	-0.994036	0.121271	-8.1968	2.46864e-16	1.24183e-14	Yes	OK	1061.08	1417.03	705.126	1346.83	1487.22	713.504	696.747
ENSMUSG00000041736	Tspo	12257	translocator protein	chr15:83563572-83574203	+	1.32446	0.161895	8.18095	2.8161e-16	1.41029e-14	Yes	OK	1084.58	609.224	1559.95	702.844	515.603	1599.05	1520.85
ENSMUSG00000010476	Ebf3	13593	early B cell factor 3	chr7:137193670-137314445	-	1.69819	0.207586	8.18065	2.82313e-16	1.41029e-14	Yes	OK	382.325	173.376	591.274	208.124	138.629	573.157	609.391
ENSMUSG00000058153	Sez6l	56747	seizure related 6 homolog like	chr5:112419150-112577198	-	3.45614	0.42276	8.1752	2.95385e-16	1.47048e-14	Yes	OK	60.6035	6.57011	114.637	3.41186	9.72837	117.71	111.564
ENSMUSG00000024727	Trpm6	225997	transient receptor potential cation channel, subfamily M, member 6	chr19:18749982-18892511	+	-1.68708	0.206498	-8.16995	3.08529e-16	1.53062e-14	Yes	OK	229.053	352.755	105.35	339.48	366.03	95.9789	114.721
ENSMUSG00000041444	Arhgap32	330914	Rho GTPase activating protein 32	chr9:32224248-32265511	+	-0.818123	0.100267	-8.15941	3.36669e-16	1.66449e-14	Yes	OK	2181.77	2789.01	1574.53	2765.31	2812.71	1600.86	1548.21
ENSMUSG00000035376	Hacd2	70757	3-hydroxyacyl-CoA dehydratase 2	chr16:35022420-35109175	+	1.76677	0.216546	8.15888	3.38156e-16	1.66611e-14	Yes	OK	641.01	280.311	1001.71	311.332	249.289	1208.79	794.629
ENSMUSG00000032724	Abtb2	99382	ankyrin repeat and BTB (POZ) domain containing 2	chr2:103566309-103718423	+	-1.56014	0.191574	-8.14381	3.83036e-16	1.8808e-14	Yes	OK	287.256	432.193	142.319	429.042	435.344	126.765	157.873
ENSMUSG00000027961	Lrrc39	109245	leucine rich repeat containing 39	chr3:116562972-116583134	+	2.26859	0.278894	8.13424	4.14543e-16	2.02235e-14	Yes	OK	117.204	36.6428	197.765	39.2364	34.0493	189.241	206.288
ENSMUSG00000030930	Gm19463	100502937	predicted gene, 19463	NA	NA	1.69758	0.208696	8.1342	4.14675e-16	2.02235e-14	Yes	OK	345.403	156.634	534.172	186.799	126.469	550.521	517.824
ENSMUSG00000030930	Chst15	77590	carbohydrate (N-acetylgalactosamine 4-sulfate 6-O) sulfotransferase 15	chr7:132236254-132317155	-	1.69758	0.208696	8.1342	4.14675e-16	2.02235e-14	Yes	OK	345.403	156.634	534.172	186.799	126.469	550.521	517.824
ENSMUSG00000042734	Ttc9	69480	tetratricopeptide repeat domain 9	chr12:81631248-81667557	+	-1.34973	0.16595	-8.1334	4.17413e-16	2.02883e-14	Yes	OK	454.715	657.335	252.096	599.635	715.035	258.962	245.23
ENSMUSG00000021614	Vcan	13003	versican	chr13:89655309-89742512	-	-0.877808	0.107996	-8.12817	4.35803e-16	2.11108e-14	Yes	OK	2013.83	2613.75	1413.9	2497.48	2730.02	1407.99	1419.81
ENSMUSG00000031740	Mmp2	17390	matrix metallopeptidase 2	chr8:92827296-92853421	+	-1.10562	0.136072	-8.12522	4.46549e-16	2.15587e-14	Yes	OK	5767.54	7903.36	3631.73	7094.97	8711.75	3498.7	3764.75
ENSMUSG00000024597	Slc12a2	20496	solute carrier family 12, member 2	chr18:57878677-57946821	+	-1.10239	0.135763	-8.11994	4.66423e-16	2.24429e-14	Yes	OK	2744.27	3758.37	1730.16	3353.01	4163.74	1771.08	1689.24
ENSMUSG00000032462	Pik3cb	74769	phosphatidylinositol 3-kinase, catalytic, beta polypeptide	chr9:99038401-99140211	-	1.477	0.182056	8.11287	4.94397e-16	2.37096e-14	Yes	OK	603.46	311.435	895.484	365.069	257.802	922.665	868.303
ENSMUSG00000074785	Plxnc1	54712	plexin C1	chr10:94790865-94944578	-	-1.01426	0.125093	-8.10805	5.14367e-16	2.45854e-14	Yes	OK	909.996	1220.73	599.261	1260.68	1180.78	623.863	574.659
ENSMUSG00000028557	Rnf11	29864	ring finger protein 11	chr4:109452856-109476505	-	0.910007	0.11227	8.1055	5.2527e-16	2.50234e-14	Yes	OK	2152.5	1489.92	2815.07	1458.57	1521.27	2966.29	2663.85
ENSMUSG00000023456	Tpi1	21991	triosephosphate isomerase 1	chr6:124810591-124814296	-	0.98838	0.121975	8.10312	5.35694e-16	2.54357e-14	Yes	OK	1414.55	941.943	1887.16	1010.76	873.121	1866.16	1908.16
ENSMUSG00000062908	Acadm	11364	acyl-Coenzyme A dehydrogenase, medium chain	chr3:153922352-153944643	-	1.1962	0.147697	8.09899	5.54164e-16	2.62262e-14	Yes	OK	1366.16	820.496	1911.83	927.173	713.819	1873.4	1950.26
ENSMUSG00000027223	Mapk8ip1	19099	mitogen-activated protein kinase 8 interacting protein 1	chr2:92383675-92392683	-	-1.27766	0.157802	-8.09661	5.65107e-16	2.66564e-14	Yes	OK	1353.8	1927.35	780.248	1657.31	2197.4	805.861	754.634
ENSMUSG00000074364	Ehd2	259300	EH-domain containing 2	chr7:15948986-15967535	-	1.39738	0.172659	8.09328	5.80795e-16	2.73069e-14	Yes	OK	5975.46	3232.8	8718.11	3776.93	2688.68	9309.96	8126.26
ENSMUSG00000051391	Ywhag	22628	tyrosine 3-monooxygenase/tryptophan 5-monooxygenase activation protein, gamma polypeptide	chr5:135908378-135934641	-	1.51075	0.186786	8.08818	6.05647e-16	2.83825e-14	Yes	OK	4668.97	2372.13	6965.81	2864.26	1880.01	7273.57	6658.04
ENSMUSG00000070498	Tmem132b	208151	transmembrane protein 132B	chr5:125532417-125792583	+	3.52721	0.436465	8.08132	6.4072e-16	2.99287e-14	Yes	OK	100.862	9.37395	192.351	10.2356	8.51232	106.844	277.857
ENSMUSG00000044083	Efcab8	100504221	EF-hand calcium binding domain 8	chr2:153780878-153795182	+	2.97657	0.368375	8.08029	6.46133e-16	3.00839e-14	Yes	OK	88.8765	15.0998	162.653	20.4712	9.72837	187.431	137.876
ENSMUSG00000001542	Ell2	192657	elongation factor RNA polymerase II 2	chr13:75707483-75772358	+	1.2786	0.158259	8.07912	6.52381e-16	3.02768e-14	Yes	OK	482.124	278.325	685.922	272.096	284.555	736.14	635.703
ENSMUSG00000070348	Ccnd1	12443	cyclin D1	chr7:144929930-144939925	-	-0.929605	0.11513	-8.07443	6.77953e-16	3.13624e-14	Yes	OK	1056.26	1388.34	724.19	1415.92	1360.76	737.951	710.43
ENSMUSG00000033295	Ptprf	19268	protein tyrosine phosphatase, receptor type, F	chr4:118208212-118291397	-	-1.14846	0.142287	-8.0714	6.94991e-16	3.20476e-14	Yes	OK	2561.68	3544.52	1578.83	3220.8	3868.24	1444.21	1713.45
ENSMUSG00000027171	Prrg4	228413	proline rich Gla (G-carboxyglutamic acid) 4 (transmembrane)	chr2:104830740-104849850	-	-1.22815	0.152557	-8.05042	8.25081e-16	3.79247e-14	Yes	OK	446.2	628.285	264.114	613.282	643.288	253.529	274.699
ENSMUSG00000040428	Plekha4	69217	pleckstrin homology domain containing, family A (phosphoinositide binding specific) member 4	chr7:45526329-45554229	+	-1.35279	0.168107	-8.04719	8.47146e-16	3.88149e-14	Yes	OK	5534.98	8002.64	3067.32	6668.48	9336.8	3184.51	2950.13
ENSMUSG00000030605	Mfge8	17304	milk fat globule-EGF factor 8 protein	chr7:79133767-79149060	-	1.44271	0.179293	8.04662	8.51111e-16	3.88728e-14	Yes	OK	2103.57	1109.14	3097.99	1305.04	913.251	3390.05	2805.93
ENSMUSG00000070802	Pnmal2	434128	PNMA-like 2	chr7:16944681-16948828	+	-1.63742	0.203535	-8.04492	8.63021e-16	3.9292e-14	Yes	OK	220.149	336.148	104.151	331.804	340.493	97.7898	110.511
ENSMUSG00000045092	S1pr1	13609	sphingosine-1-phosphate receptor 1	chr3:115710432-115715055	-	1.47748	0.184072	8.02663	1.00188e-15	4.547e-14	Yes	OK	325.884	168.123	483.645	184.241	152.006	505.248	462.042
ENSMUSG00000048355	Arxes1	76219	adipocyte-related X-chromosome expressed sequence 1	chrX:136033366-136034946	+	2.71837	0.338741	8.02492	1.01589e-15	4.5961e-14	Yes	OK	109.176	24.7013	193.651	15.3534	34.0493	201.012	186.29
ENSMUSG00000047747	Rnf150	330812	ring finger protein 150	chr8:82863355-83091271	+	1.22841	0.153324	8.0119	1.12953e-15	5.09422e-14	Yes	OK	753.685	445.258	1062.11	481.925	408.591	1145.41	978.814
ENSMUSG00000027765	P2ry1	18441	purinergic receptor P2Y, G-protein coupled 1	chr3:61002784-61008982	+	-1.29901	0.162214	-8.00802	1.16571e-15	5.24094e-14	Yes	OK	623.822	892.528	355.117	848.701	936.355	396.592	313.642
ENSMUSG00000041642	Kif21b	16565	kinesin family member 21B	chr1:136131400-136178014	+	1.30914	0.163564	8.00383	1.20605e-15	5.40541e-14	Yes	OK	354.076	200.91	507.241	198.741	203.08	499.815	514.667
ENSMUSG00000062151	Unc13c	208898	unc-13 homolog C (C. elegans)	chr9:73479423-73933567	-	-1.31417	0.16437	-7.99522	1.29344e-15	5.77911e-14	Yes	OK	477.53	685.465	269.594	638.871	732.06	289.748	249.44
ENSMUSG00000036298	Slc2a13	239606	solute carrier family 2 (facilitated glucose transporter), member 13	chr15:91267690-91573261	-	1.68861	0.21177	7.97379	1.53877e-15	6.85397e-14	Yes	OK	395.216	180.073	610.359	216.653	143.493	649.216	571.501
ENSMUSG00000024937	Ehbp1l1	114601	EH domain binding protein 1-like 1	chr19:5707373-5726317	-	1.08045	0.135554	7.97065	1.57839e-15	7.00875e-14	Yes	OK	1381.35	879.155	1883.55	971.528	786.782	1865.25	1901.85
ENSMUSG00000024900	Cpt1a	12894	carnitine palmitoyltransferase 1a, liver	chr19:3323300-3385733	+	0.873177	0.109565	7.96952	1.59295e-15	7.05163e-14	Yes	OK	1402.98	987.973	1817.98	954.468	1021.48	1817.26	1818.7
ENSMUSG00000021822	Plau	18792	plasminogen activator, urokinase	chr14:20836661-20843388	+	1.43063	0.179585	7.96628	1.63519e-15	7.2164e-14	Yes	OK	643.192	340.647	945.737	390.658	290.635	1023.17	868.303
ENSMUSG00000092837	Rpph1	85029	ribonuclease P RNA component H1	chr14:50807446-50807771	-	-0.902716	0.113353	-7.96378	1.66866e-15	7.34158e-14	Yes	OK	12668.2	16542.6	8793.88	16231.9	16853.2	8324.81	9262.95
ENSMUSG00000024608	Rps14	20044	ribosomal protein S14	chr18:60774595-60778546	+	-0.780925	0.0980937	-7.96101	1.70636e-15	7.48459e-14	Yes	OK	3426.19	4338.17	2514.21	4291.27	4385.06	2556.12	2472.3
ENSMUSG00000024608	LOC102634709	102634709	40S ribosomal protein S14	NA	NA	-0.780925	0.0980937	-7.96101	1.70636e-15	7.48459e-14	Yes	OK	3426.19	4338.17	2514.21	4291.27	4385.06	2556.12	2472.3
ENSMUSG00000020676	Ccl11	20292	chemokine (C-C motif) ligand 11	chr11:82057831-82062955	+	-0.869623	0.109243	-7.96047	1.71387e-15	7.49468e-14	Yes	OK	1947.03	2522.12	1371.93	2496.63	2547.62	1438.78	1305.09
ENSMUSG00000033350	Chst2	54371	carbohydrate sulfotransferase 2	chr9:95400925-95407270	-	-1.38137	0.173543	-7.95981	1.72302e-15	7.51186e-14	Yes	OK	807.142	1174.37	439.912	992.852	1355.89	434.622	445.203
ENSMUSG00000024924	Vldlr	22359	very low density lipoprotein receptor	chr19:27217019-27254231	+	0.908951	0.114486	7.93941	2.03153e-15	8.83011e-14	Yes	OK	2298.47	1591.33	3005.61	1567.75	1614.91	3192.66	2818.56
ENSMUSG00000030986	Dhx32	101437	DEAH (Asp-Glu-Ala-His) box polypeptide 32	chr7:133720934-133760269	-	1.45786	0.183644	7.93851	2.04619e-15	8.86703e-14	Yes	OK	483.889	252.316	715.461	285.743	218.888	774.17	656.753
ENSMUSG00000028036	Ptgfr	19220	prostaglandin F receptor	chr3:151798609-151837528	-	-1.08773	0.137029	-7.93792	2.05592e-15	8.87494e-14	Yes	OK	803.63	1096.9	510.363	1039.76	1154.03	480.8	539.927
ENSMUSG00000026384	Ptpn4	19258	protein tyrosine phosphatase, non-receptor type 4	chr1:119658092-119837071	-	0.998184	0.125753	7.93766	2.06035e-15	8.87494e-14	Yes	OK	1230.68	816.39	1644.96	835.053	797.726	1757.5	1532.42
ENSMUSG00000034158	Lrrc58	320184	leucine rich repeat containing 58	chr16:37868399-37888857	+	0.937751	0.118217	7.93245	2.14856e-15	9.22725e-14	Yes	OK	6475.28	4420.22	8530.33	4739.93	4100.51	8582.87	8477.79
ENSMUSG00000030246	Ldhb	16832	lactate dehydrogenase B	chr6:142490248-142507957	-	-1.04218	0.131444	-7.92869	2.21471e-15	9.48303e-14	Yes	OK	836.409	1129.82	542.999	1067.91	1191.73	526.073	559.924
ENSMUSG00000041633	Kctd12b	207474	potassium channel tetramerisation domain containing 12b	chrX:153685153-153696280	-	1.54373	0.194882	7.92133	2.34981e-15	1.00316e-13	Yes	OK	414.363	205.691	623.035	236.271	175.111	674.569	571.501
ENSMUSG00000030020	Prickle2	243548	prickle planar cell polarity protein 2	chr6:92370891-92706184	-	-1.13337	0.143388	-7.90417	2.69719e-15	1.14806e-13	Yes	OK	906.007	1250.09	561.928	1128.47	1371.7	558.67	565.186
ENSMUSG00000063856	Gpx1	14775	glutathione peroxidase 1	chr9:108339079-108340344	+	0.823803	0.104233	7.90347	2.71241e-15	1.15113e-13	Yes	OK	2083.94	1499.32	2668.56	1551.54	1447.09	2683.79	2653.32
ENSMUSG00000028108	Ecm1	13601	extracellular matrix protein 1	chr3:95734147-95739569	-	-0.946298	0.119778	-7.90043	2.77935e-15	1.17608e-13	Yes	OK	2669.45	3524.13	1814.77	3256.62	3791.63	1785.57	1843.96
ENSMUSG00000031538	Plat	18791	plasminogen activator, tissue	chr8:22757721-22782848	+	-0.998167	0.126367	-7.89897	2.81224e-15	1.1865e-13	Yes	OK	869.686	1162.85	576.524	1141.27	1184.43	605.754	547.294
ENSMUSG00000059854	Hydin	244653	HYDIN, axonemal central pair apparatus protein	chr8:110266976-110610253	+	3.74922	0.475245	7.88901	3.04583e-15	1.2813e-13	Yes	OK	43.8276	2.31395	85.3412	3.41186	1.21605	89.6407	81.0416
ENSMUSG00000068794	Col28a1	213945	collagen, type XXVIII, alpha 1	chr6:7997807-8192617	-	-1.58768	0.201359	-7.88481	3.15008e-15	1.32129e-13	Yes	OK	457.374	693.001	221.748	574.899	811.103	230.893	212.603
ENSMUSG00000024507	Hsd17b4	15488	hydroxysteroid (17-beta) dehydrogenase 4	chr18:50128200-50196270	+	1.26205	0.160094	7.88317	3.19166e-15	1.33484e-13	Yes	OK	1416.4	822.139	2010.66	928.026	716.251	2185.78	1835.54
ENSMUSG00000023307	March5	69104	membrane-associated ring finger (C3HC4) 5	chr19:37207544-37221076	+	1.22179	0.15509	7.87794	3.32829e-15	1.38794e-13	Yes	OK	586.079	346.836	825.323	378.717	314.956	788.657	861.988
ENSMUSG00000004151	Etv1	14009	ets variant 1	chr12:38780257-38868215	+	-1.16081	0.147369	-7.8769	3.35609e-15	1.39549e-13	Yes	OK	596.025	826.896	365.154	882.819	770.973	376.672	353.636
ENSMUSG00000021943	Gdf10	14560	growth differentiation factor 10	chr14:33923586-33936514	+	1.79096	0.227408	7.87552	3.39319e-15	1.40686e-13	Yes	OK	495.291	212.034	778.548	255.037	169.03	658.271	898.825
ENSMUSG00000031309	Rps6ka3	110651	ribosomal protein S6 kinase polypeptide 3	chrX:159255781-159368244	+	1.20941	0.154314	7.83738	4.60059e-15	1.90197e-13	Yes	OK	1923.46	1147.33	2699.59	1308.45	986.213	2839.53	2559.65
ENSMUSG00000020422	Tns3	319939	tensin 3	chr11:8431651-8664535	-	-0.940656	0.12006	-7.83488	4.69298e-15	1.93461e-13	Yes	OK	5155.49	6796.65	3514.34	6272.71	7320.6	3518.62	3510.05
ENSMUSG00000024304	Cdh2	12558	cadherin 2	chr18:16588876-16809246	-	-1.48639	0.189747	-7.83353	4.74358e-15	1.94988e-13	Yes	OK	429.565	637.979	221.152	579.164	696.794	192.863	249.44
ENSMUSG00000068373	D430041D05Rik	241589	RIKEN cDNA D430041D05 gene	chr2:104143074-104410334	-	-1.50257	0.19199	-7.82625	5.02626e-15	2.0602e-13	Yes	OK	1181.01	1760.37	601.648	1396.3	2124.43	613.903	589.394
ENSMUSG00000030513	Pcsk6	18553	proprotein convertase subtilisin/kexin type 6	chr7:65862135-66050386	+	1.12017	0.143206	7.82209	5.19532e-15	2.12344e-13	Yes	OK	1133.4	706.83	1559.97	781.316	632.344	1488.58	1631.36
ENSMUSG00000039512	Uhrf1bp1	224648	UHRF1 (ICBP90) binding protein 1	chr17:27856506-27900040	+	1.52565	0.195056	7.8216	5.21541e-15	2.12561e-13	Yes	OK	721.019	361.49	1080.55	438.424	284.555	1073.88	1087.22
ENSMUSG00000075602	Ly6a	110454	lymphocyte antigen 6 complex, locus A	chr15:74994876-74998031	-	1.15192	0.147458	7.81182	5.6366e-15	2.29079e-13	Yes	OK	598.956	367.463	830.45	393.217	341.709	796.806	864.093
ENSMUSG00000054690	Emcn	59308	endomucin	chr3:137341077-137431069	+	2.05783	0.26346	7.81081	5.68217e-15	2.3028e-13	Yes	OK	154.366	55.1545	253.578	66.5313	43.7777	247.191	259.965
ENSMUSG00000023031	Cela1	109901	chymotrypsin-like elastase family, member 1	chr15:100674421-100687920	-	1.8828	0.241607	7.79282	6.55316e-15	2.64833e-13	Yes	OK	173.059	69.8191	276.3	77.6199	62.0183	297.897	254.702
ENSMUSG00000020774	Aspa	11484	aspartoacylase	chr11:73304987-73324637	-	-1.27269	0.16366	-7.77645	7.459e-15	3.00596e-13	Yes	OK	1226.33	1744.65	708.016	1481.6	2007.69	690.867	725.165
ENSMUSG00000045983	Eif4g1	208643	eukaryotic translation initiation factor 4, gamma 1	chr16:20672726-20692883	+	0.996256	0.128166	7.77314	7.65618e-15	3.0768e-13	Yes	OK	4444.07	2949.31	5938.83	3206.3	2692.33	6181.59	5696.07
ENSMUSG00000045294	Insig1	231070	insulin induced gene 1	chr5:28071411-28078662	+	1.19638	0.154034	7.76698	8.03816e-15	3.22131e-13	Yes	OK	2258.39	1357.7	3159.08	1365.6	1349.81	3616.41	2701.74
ENSMUSG00000022146	Osmr	18414	oncostatin M receptor	chr15:6813576-6874313	-	0.914962	0.118133	7.74522	9.54192e-15	3.81332e-13	Yes	OK	954.034	658.076	1249.99	670.431	645.72	1274.89	1225.1
ENSMUSG00000022843	Clcn2	12724	chloride channel, voltage-sensitive 2	chr16:20702965-20716636	-	-1.1807	0.152474	-7.74362	9.66283e-15	3.85094e-13	Yes	OK	672.246	937.239	407.254	870.025	1004.45	376.672	437.835
ENSMUSG00000021371	Mcur1	76137	mitochondrial calcium uniporter regulator 1	chr13:43538405-43560191	-	0.900251	0.116308	7.74024	9.92256e-15	3.94353e-13	Yes	OK	1173.32	814.638	1532	846.142	783.134	1567.35	1496.64
ENSMUSG00000033208	S100b	20203	S100 protein, beta polypeptide, neural	chr10:76253835-76261319	+	-1.35102	0.174582	-7.73859	1.00526e-14	3.98419e-13	Yes	OK	2633.39	3808.39	1458.38	3146.59	4470.18	1560.11	1356.66
ENSMUSG00000003949	Hlf	217082	hepatic leukemia factor	chr11:90336534-90390917	-	-0.979199	0.126557	-7.73719	1.01638e-14	4.01722e-13	Yes	OK	1323.11	1759.85	886.363	1841.55	1678.14	827.592	945.135
ENSMUSG00000042256	Ptchd4	627626	patched domain containing 4	chr17:42315946-42507741	+	3.40808	0.440918	7.7295	1.07973e-14	4.25591e-13	Yes	OK	61.5821	5.72582	117.438	10.2356	1.21605	128.576	106.301
ENSMUSG00000042804	Gpr153	100129	G protein-coupled receptor 153	chr4:152274361-152285337	+	-0.993742	0.128642	-7.72484	1.11992e-14	4.40228e-13	Yes	OK	741.684	990.777	492.591	961.292	1020.26	505.248	479.935
ENSMUSG00000066058	Cldn19	242653	claudin 19	chr4:119255468-119259855	+	-1.43253	0.18552	-7.72168	1.14805e-14	4.50055e-13	Yes	OK	1815.57	2669.62	961.528	2126.44	3212.79	984.237	938.82
ENSMUSG00000027004	Frzb	20378	frizzled-related protein	chr2:80411969-80447396	-	-1.29764	0.168335	-7.70869	1.27111e-14	4.96941e-13	Yes	OK	548.855	785.297	312.413	692.608	877.985	313.29	311.537
ENSMUSG00000040703	Cyp2s1	74134	cytochrome P450, family 2, subfamily s, polypeptide 1	chr7:25802475-25816530	-	-1.41219	0.183232	-7.70712	1.28688e-14	5.01743e-13	Yes	OK	299.551	438.245	160.858	460.601	415.888	151.212	170.503
ENSMUSG00000031400	G6pdx	14381	glucose-6-phosphate dehydrogenase X-linked	chrX:74409485-74429161	-	1.33948	0.17381	7.70656	1.29252e-14	5.02581e-13	Yes	OK	894.022	497.854	1290.19	543.339	452.369	1466.85	1113.53
ENSMUSG00000019066	Rab3d	19340	RAB3D, member RAS oncogene family	chr9:21907491-21918183	-	0.99104	0.128684	7.70135	1.34631e-14	5.22086e-13	Yes	OK	1063.79	707.049	1420.54	757.433	656.665	1462.32	1378.76
ENSMUSG00000005973	Rcn1	19672	reticulocalbin 1	chr2:105385947-105399319	-	-0.982223	0.127605	-7.69736	1.38907e-14	5.37218e-13	Yes	OK	1358.74	1810.22	907.267	1690.58	1929.86	952.546	861.988
ENSMUSG00000032412	Atp1b3	11933	ATPase, Na+/K+ transporting, beta 3 polypeptide	chr9:96332674-96364299	-	-0.763436	0.0993046	-7.68782	1.49658e-14	5.77248e-13	Yes	OK	2230.45	2811.59	1649.3	2784.93	2838.25	1665.14	1633.46
ENSMUSG00000030630	Fah	14085	fumarylacetoacetate hydrolase	chr7:84585158-84605942	-	1.54543	0.201178	7.68189	1.56764e-14	6.03037e-13	Yes	OK	244.411	121.308	367.515	127.092	115.524	392.97	342.059
ENSMUSG00000032420	Nt5e	23959	5' nucleotidase, ecto	chr9:88327608-88372089	+	-1.02854	0.13409	-7.67051	1.71308e-14	6.5723e-13	Yes	OK	720.504	970.531	470.477	962.145	978.917	498.909	442.045
ENSMUSG00000019960	Dusp6	67603	dual specificity phosphatase 6	chr10:99263230-99267489	+	-1.00649	0.131268	-7.66738	1.75546e-14	6.71696e-13	Yes	OK	986.583	1321.99	651.173	1224.86	1419.13	645.594	656.753
ENSMUSG00000067586	S1pr3	13610	sphingosine-1-phosphate receptor 3	chr13:51408617-51422797	+	-1.03365	0.134904	-7.6621	1.82922e-14	6.98062e-13	Yes	OK	883.893	1191.88	575.904	1110.56	1273.2	555.048	596.761
ENSMUSG00000022090	Pdlim2	213019	PDZ and LIM domain 2	chr14:70164217-70176815	-	-0.994743	0.129989	-7.65254	1.97046e-14	7.49973e-13	Yes	OK	670.343	895.329	445.357	912.673	877.985	451.825	438.888
ENSMUSG00000052698	Tln2	70549	talin 2	chr9:67217084-67559703	-	1.21321	0.158595	7.64973	2.01404e-14	7.64537e-13	Yes	OK	3035.86	1806.86	4264.85	2094.88	1518.84	4262.91	4266.79
ENSMUSG00000040283	Btnl9	237754	butyrophilin-like 9	chr11:49168324-49187089	-	3.73184	0.487972	7.64766	2.04673e-14	7.74119e-13	Yes	OK	291.171	17.4771	564.865	26.4419	8.51232	561.386	568.344
ENSMUSG00000026853	Crat	12908	carnitine acetyltransferase	chr2:30400475-30415748	-	1.16877	0.152831	7.64745	2.05004e-14	7.74119e-13	Yes	OK	1116.8	679.334	1554.27	767.669	590.998	1617.15	1491.38
ENSMUSG00000031924	Cyb5b	66427	cytochrome b5 type B	chr8:107150660-107187470	+	1.14027	0.149124	7.64649	2.06542e-14	7.77885e-13	Yes	OK	3085.91	1908.01	4263.81	1948.17	1867.85	4839.69	3687.92
ENSMUSG00000002274	Metrn	70083	meteorin, glial cell differentiation regulator	chr17:25794570-25797045	-	-1.21554	0.159144	-7.63799	2.20646e-14	8.27383e-13	Yes	OK	389.392	547.332	231.452	527.986	566.677	234.515	228.39
ENSMUSG00000061740	Cyp2d22	56448	cytochrome P450, family 2, subfamily d, polypeptide 22	chr15:82370526-82380260	-	-0.91901	0.120323	-7.63788	2.20835e-14	8.27383e-13	Yes	OK	940.55	1233.71	647.389	1228.27	1239.15	672.758	622.021
ENSMUSG00000045287	Rtn4rl1	237847	reticulon 4 receptor-like 1	chr11:75193992-75267762	+	1.6955	0.222249	7.62882	2.36914e-14	8.85321e-13	Yes	OK	358.225	161.815	554.634	199.594	124.037	557.764	551.504
ENSMUSG00000022272	Myo10	17909	myosin X	chr15:25622549-25813671	+	0.997633	0.130796	7.6274	2.39533e-14	8.92786e-13	Yes	OK	908.891	601.93	1215.85	645.695	558.165	1228.71	1202.99
ENSMUSG00000032826	Ank2	109676	ankyrin 2, brain	chr3:126921606-127409058	-	-0.822205	0.107816	-7.62597	2.42212e-14	9.00439e-13	Yes	OK	2468.08	3159.29	1776.87	3116.74	3201.85	1863.44	1690.3
ENSMUSG00000020695	Mrc2	17534	mannose receptor, C type 2	chr11:105292645-105351145	+	0.795728	0.104413	7.62098	2.5175e-14	9.33485e-13	Yes	OK	2948.45	2148.11	3748.79	2239.89	2056.33	3748.61	3748.96
ENSMUSG00000028980	H6pd	100198	hexose-6-phosphate dehydrogenase (glucose 1-dehydrogenase)	chr4:149979473-150009023	-	0.881336	0.115731	7.61536	2.62956e-14	9.72531e-13	Yes	OK	2855.85	2000.66	3711.05	2112.8	1888.52	3869.94	3552.15
ENSMUSG00000023495	Pcbp4	59092	poly(rC) binding protein 4	chr9:106453837-106464011	+	-1.13962	0.149697	-7.61287	2.68081e-14	9.88942e-13	Yes	OK	958.155	1324.08	592.23	1186.47	1461.69	561.386	623.073
ENSMUSG00000024176	Sox8	20681	SRY (sex determining region Y)-box 8	chr17:25565892-25570686	-	-1.33479	0.175392	-7.61029	2.73476e-14	1.00626e-12	Yes	OK	529.916	764.065	295.767	800.935	727.195	336.832	254.702
ENSMUSG00000027883	Gpsm2	76123	G-protein signalling modulator 2 (AGS3-like, C. elegans)	chr3:108678637-108722299	-	-1.37975	0.181349	-7.60828	2.77767e-14	1.01945e-12	Yes	OK	360.435	524.538	196.333	475.102	573.974	187.431	205.235
ENSMUSG00000023064	Sncg	20618	synuclein, gamma	chr14:34370273-34374669	-	0.894902	0.117967	7.58605	3.29802e-14	1.20734e-12	Yes	OK	2196.04	1530.19	2861.89	1472.22	1588.16	3037.82	2685.95
ENSMUSG00000022110	Sucla2	20916	succinate-Coenzyme A ligase, ADP-forming, beta subunit	chr14:73552785-73596142	+	0.928338	0.122413	7.58363	3.36025e-14	1.22553e-12	Yes	OK	824.574	565.244	1083.9	563.81	566.677	1058.48	1109.32
ENSMUSG00000036580	Spg20	229285	spastic paraplegia 20, spartin (Troyer syndrome) homolog (human)	chr3:55112165-55137332	+	-0.94638	0.124795	-7.58345	3.36473e-14	1.22553e-12	Yes	OK	1465.83	1936.07	995.583	1796.35	2075.79	1024.98	966.184
ENSMUSG00000021719	Rgs7bp	52882	regulator of G-protein signalling 7 binding protein	chr13:104947152-105054930	-	1.9321	0.254834	7.58181	3.40759e-14	1.238e-12	Yes	OK	259.206	100.753	417.659	123.68	77.8269	475.367	359.951
ENSMUSG00000022040	Ephx2	13850	epoxide hydrolase 2, cytoplasmic	chr14:66084371-66124522	-	1.57803	0.208167	7.58058	3.44022e-14	1.24671e-12	Yes	OK	598.682	290.572	906.791	357.393	223.752	938.964	874.618
ENSMUSG00000004085	Zak	65964	sterile alpha motif and leucine zipper containing kinase AZK	chr2:72285636-72442610	+	0.94397	0.124562	7.5783	3.5012e-14	1.26562e-12	Yes	OK	1155.64	785.326	1525.96	841.024	729.628	1512.12	1539.79
ENSMUSG00000022261	Sdc2	15529	syndecan 2	chr15:32920722-33034721	+	-0.767129	0.101234	-7.57778	3.51514e-14	1.26748e-12	Yes	OK	2011.81	2538.2	1485.41	2581.07	2495.33	1499.44	1471.38
ENSMUSG00000029231	Pdgfra	18595	platelet derived growth factor receptor, alpha polypeptide	chr5:75152290-75198204	+	-0.862878	0.113925	-7.57406	3.61727e-14	1.30104e-12	Yes	OK	7598.06	9826.33	5369.79	9229.94	10422.7	5392.93	5346.64
ENSMUSG00000028412	Slc44a1	100434	solute carrier family 44, member 1	chr4:53440412-53622478	+	-0.947785	0.125151	-7.57315	3.64269e-14	1.30692e-12	Yes	OK	3000.08	3963.22	2036.94	3653.25	4273.19	2127.83	1946.05
ENSMUSG00000030208	Emp1	13730	epithelial membrane protein 1	chr6:135362930-135383173	+	1.15743	0.153069	7.56147	3.9855e-14	1.42635e-12	Yes	OK	4389.27	2688.16	6090.38	3079.21	2297.11	6013.17	6167.58
ENSMUSG00000043943	Naalad2	72560	N-acetylated alpha-linked acidic dipeptidase 2	chr9:18323020-18385928	-	-0.937925	0.12414	-7.55535	4.17721e-14	1.49125e-12	Yes	OK	793.499	1045.25	541.749	1073.88	1016.61	541.466	542.032
ENSMUSG00000001506	Col1a1	12842	collagen, type I, alpha 1	chr11:94936223-94953042	+	-1.09977	0.14559	-7.55386	4.22557e-14	1.50478e-12	Yes	OK	62156.9	85103.9	39209.9	77575.5	92632.3	37801.2	40618.7
ENSMUSG00000021745	Ptprg	19270	protein tyrosine phosphatase, receptor type, G	chr14:11553552-12242039	+	1.43153	0.189529	7.55311	4.2498e-14	1.50968e-12	Yes	OK	1111.11	587.098	1635.13	709.667	464.53	1561.02	1709.24
ENSMUSG00000001741	Il16	16170	interleukin 16	chr7:83643062-83735490	-	-1.28032	0.169559	-7.55088	4.32329e-14	1.532e-12	Yes	OK	1270.87	1811.68	730.053	1512.31	2111.06	737.046	723.06
ENSMUSG00000003031	Cdkn1b	12576	cyclin-dependent kinase inhibitor 1B	chr6:134920400-134925525	+	-1.11481	0.147798	-7.5428	4.5998e-14	1.62598e-12	Yes	OK	1919.43	2637.53	1201.32	2320.07	2954.99	1135.45	1267.2
ENSMUSG00000064215	Ifi27	52668	interferon, alpha-inducible protein 27	chr12:103434188-103440245	+	1.22999	0.163146	7.53919	4.72891e-14	1.66752e-12	Yes	OK	1344.73	792.455	1897	916.085	668.825	1984.77	1809.23
ENSMUSG00000041607	Mbp	17196	myelin basic protein	chr18:82554462-82585637	+	-1.26062	0.167419	-7.52971	5.08522e-14	1.78446e-12	Yes	OK	42438.6	60224.4	24652.8	51743.4	68705.4	25780.3	23525.2
ENSMUSG00000029838	Ptn	19242	pleiotrophin	chr6:36715662-36811361	-	-1.68284	0.223493	-7.52971	5.08535e-14	1.78446e-12	Yes	OK	243.445	375.851	111.038	330.951	420.752	123.143	98.9339
ENSMUSG00000021108	Prkch	18755	protein kinase C, eta	chr12:73584795-73778184	+	1.38677	0.184234	7.52721	5.18357e-14	1.8145e-12	Yes	OK	357.758	193.977	521.538	197.035	190.919	466.313	576.764
ENSMUSG00000032878	Ccdc85a	216613	coiled-coil domain containing 85A	chr11:28385683-28584324	-	1.83544	0.244056	7.52059	5.45313e-14	1.90009e-12	Yes	OK	151.296	62.6957	239.895	68.2372	57.1542	247.191	232.6
ENSMUSG00000078566	Bnip3	12176	BCL2/adenovirus E1B interacting protein 3	chr7:138890835-138909506	-	1.37429	0.182737	7.52055	5.4545e-14	1.90009e-12	Yes	OK	637.526	347.525	927.528	398.335	296.715	1014.12	840.938
ENSMUSG00000055368	Slc6a2	20538	solute carrier family 6 (neurotransmitter transporter, noradrenalin), member 2	chr8:92961046-93001667	+	-1.57836	0.209918	-7.51895	5.5219e-14	1.91893e-12	Yes	OK	232.539	351.602	113.476	342.039	361.166	99.6008	127.351
ENSMUSG00000022048	Dpysl2	12934	dihydropyrimidinase-like 2	chr14:66802863-66868600	-	-0.78513	0.104571	-7.50809	5.99979e-14	2.07998e-12	Yes	OK	4536.17	5751.12	3321.22	5637.25	5864.99	3447.09	3195.36
ENSMUSG00000006386	Tek	21687	endothelial-specific receptor tyrosine kinase	chr4:94739288-94874976	+	1.79608	0.239254	7.507	6.0496e-14	2.0922e-12	Yes	OK	542.05	230.136	853.965	298.538	161.734	870.149	837.781
ENSMUSG00000009112	Bcl2l13	94044	BCL2-like 13 (apoptosis facilitator)	chr6:120836229-120892842	+	1.46394	0.195059	7.50514	6.13624e-14	2.11697e-12	Yes	OK	751.566	389.611	1113.52	469.131	310.092	1179.82	1047.23
ENSMUSG00000038042	Ptpdc1	218232	protein tyrosine phosphatase domain containing 1	chr13:48577868-48625672	-	-1.23776	0.164928	-7.50483	6.15065e-14	2.11697e-12	Yes	OK	1086.94	1535.61	638.261	1306.74	1764.48	655.554	620.968
ENSMUSG00000007107	Atp1a4	27222	ATPase, Na+/K+ transporting, alpha 4 polypeptide	chr1:172223507-172258424	-	3.758	0.500828	7.50358	6.20958e-14	2.13215e-12	Yes	OK	37.3434	1.46099	73.2259	1.70593	1.21605	83.3025	63.1493
ENSMUSG00000032942	Ucp3	22229	uncoupling protein 3 (mitochondrial, proton carrier)	chr7:100472990-100486432	+	1.96115	0.261514	7.49919	6.4212e-14	2.19957e-12	Yes	OK	176.505	66.9058	286.105	82.7377	51.0739	274.355	297.854
ENSMUSG00000027219	Slc28a2	269346	solute carrier family 28 (sodium-coupled nucleoside transporter), member 2	chr2:122426476-122461130	+	1.91339	0.255231	7.4967	6.5445e-14	2.23648e-12	Yes	OK	153.905	60.327	247.483	70.7961	49.8579	244.475	250.492
ENSMUSG00000075254	Heg1	77446	heart development protein with EGF-like domains 1	chr16:33684465-33768195	+	1.05655	0.141139	7.48591	7.10553e-14	2.42245e-12	Yes	OK	3787.91	2439.37	5136.44	2739.73	2139.02	5194.63	5078.26
ENSMUSG00000040026	Saa3	20210	serum amyloid A 3	chr7:46711997-46715676	-	4.01437	0.536691	7.47985	7.44094e-14	2.5308e-12	Yes	OK	32.134	0	64.2681	0	0	76.9642	51.5719
ENSMUSG00000032470	Mras	17532	muscle and microspikes RAS	chr9:99385419-99436712	-	-1.08124	0.144629	-7.47591	7.66699e-14	2.60153e-12	Yes	OK	1518.76	2071.16	966.368	1841.55	2300.76	918.138	1014.6
ENSMUSG00000000223	Drp2	13497	dystrophin related protein 2	chrX:134404779-134456573	+	-1.36525	0.182645	-7.47488	7.72746e-14	2.61588e-12	Yes	OK	17762	25770.5	9753.58	21277.2	30263.7	10524.2	8982.99
ENSMUSG00000037605	Adgrl3	319387	adhesion G protein-coupled receptor L3	chr5:81021592-81795730	+	-1.3684	0.183155	-7.47127	7.9427e-14	2.68243e-12	Yes	OK	357.255	519.12	195.389	469.131	569.11	205.54	185.238
ENSMUSG00000053646	Plxnb1	235611	plexin B1	chr9:109095435-109119915	+	-1.40953	0.189031	-7.45661	8.87755e-14	2.99113e-12	Yes	OK	870.146	1274.1	466.189	1067.06	1481.14	415.607	516.772
ENSMUSG00000070780	Rbm47	245945	RNA binding motif protein 47	chr5:66016548-66150978	-	1.38852	0.186517	7.44446	9.73435e-14	3.27215e-12	Yes	OK	355.302	192.698	517.906	194.476	190.919	575.874	459.937
ENSMUSG00000006611	Hfe	15216	hemochromatosis	chr13:23703840-23710811	-	1.41991	0.19079	7.44228	9.89633e-14	3.31884e-12	Yes	OK	735.153	391.502	1078.81	414.541	368.462	1270.36	887.248
ENSMUSG00000025810	Nrp1	18186	neuropilin 1	chr8:128359072-128505475	+	1.19226	0.160219	7.44148	9.95599e-14	3.33109e-12	Yes	OK	1922.35	1155.21	2689.49	1340.01	970.405	2620.41	2758.57
ENSMUSG00000034926	Dhcr24	74754	24-dehydrocholesterol reductase	chr4:106561037-106589113	+	-1.05794	0.14224	-7.4377	1.02453e-13	3.41994e-12	Yes	OK	1915.22	2598.18	1232.26	2433.51	2762.86	1363.63	1100.9
ENSMUSG00000005683	Cs	12974	citrate synthase	chr10:128337726-128362482	+	1.19123	0.160225	7.43472	1.04791e-13	3.48987e-12	Yes	OK	2329.87	1401.37	3258.37	1614.66	1188.08	3443.47	3073.27
ENSMUSG00000063415	Cyp26b1	232174	cytochrome P450, family 26, subfamily b, polypeptide 1	chr6:84571413-84593810	-	-1.33618	0.179825	-7.43046	1.0822e-13	3.59576e-12	Yes	OK	875.764	1263.68	487.843	1047.44	1479.93	498.909	476.777
ENSMUSG00000055254	Ntrk2	18212	neurotrophic tyrosine kinase, receptor, type 2	chr13:58806568-59133970	+	0.761495	0.102516	7.42805	1.10212e-13	3.65349e-12	Yes	OK	3072.2	2273.32	3871.09	2320.07	2226.58	3985.84	3756.33
ENSMUSG00000031985	Gnpat	14712	glyceronephosphate O-acyltransferase	chr8:124863032-124890057	+	1.09972	0.148209	7.42004	1.17088e-13	3.87251e-12	Yes	OK	1303.79	822.798	1784.79	799.229	846.368	1999.26	1570.31
ENSMUSG00000021583	Erap1	80898	endoplasmic reticulum aminopeptidase 1	chr13:74639871-74691875	+	1.06179	0.143185	7.41555	1.21118e-13	3.99662e-12	Yes	OK	530.752	341.439	720.066	332.657	350.221	743.384	696.747
ENSMUSG00000014602	Kif1a	16560	kinesin family member 1A	chr1:93015454-93101874	-	-1.29795	0.175558	-7.39328	1.43251e-13	4.71615e-12	Yes	OK	3397.18	4861.26	1933.11	3947.52	5775	1954.89	1911.32
ENSMUSG00000025268	Maged2	80884	melanoma antigen, family D, 2	chrX:150806420-150814339	-	-0.896146	0.121239	-7.39158	1.45099e-13	4.76607e-12	Yes	OK	1226.81	1599.32	854.301	1653.05	1545.59	807.672	900.93
ENSMUSG00000021730	Hcn1	15165	hyperpolarization-activated, cyclic nucleotide-gated K+ 1	chr13:117602319-117981028	+	-1.50168	0.203181	-7.39084	1.45904e-13	4.7816e-12	Yes	OK	510.147	761.396	258.899	627.783	895.01	278.882	238.915
ENSMUSG00000028556	Dock7	67299	dedicator of cytokinesis 7	chr4:98936658-99120915	-	-0.764079	0.103464	-7.38494	1.52525e-13	4.98722e-12	Yes	OK	2652.72	3345.15	1960.28	3223.36	3466.95	1976.62	1943.95
ENSMUSG00000027187	Cat	12359	catalase	chr2:103453903-103485153	-	0.985725	0.133789	7.36778	1.73489e-13	5.65983e-12	Yes	OK	2720.23	1814.4	3626.05	1793.79	1835.01	4009.38	3242.72
ENSMUSG00000000326	Comt	12846	catechol-O-methyltransferase	chr16:18406881-18426716	-	1.05257	0.142929	7.36425	1.78141e-13	5.79844e-12	Yes	OK	1210.39	781.726	1639.06	769.375	794.078	1817.26	1460.85
ENSMUSG00000052727	Map1b	17755	microtubule-associated protein 1B	chr13:99421463-99516602	-	-0.89347	0.121565	-7.34972	1.98619e-13	6.4504e-12	Yes	OK	4312.74	5621.87	3003.62	5230.38	6013.35	3132.9	2874.35
ENSMUSG00000042453	Reln	19699	reelin	chr5:21884453-22344705	-	-1.33355	0.18146	-7.34903	1.99655e-13	6.46945e-12	Yes	OK	4602.18	6635.41	2568.95	5319.09	7951.72	2562.46	2575.44
ENSMUSG00000004317	Clcn5	12728	chloride channel, voltage-sensitive 5	chrX:7158411-7188714	-	-1.0483	0.142656	-7.3484	2.006e-13	6.48548e-12	Yes	OK	1299.08	1758.78	839.385	1626.61	1890.95	913.611	765.159
ENSMUSG00000042631	Xkr7	228787	X-linked Kx blood group related 7	chr2:153031851-153055775	+	-1.8105	0.246465	-7.34585	2.04456e-13	6.58867e-12	Yes	OK	164.607	259.903	69.31	272.949	246.857	79.6806	58.9394
ENSMUSG00000058446	Znrf2	387524	zinc and ring finger 2	chr6:54816915-54890224	+	1.3304	0.181113	7.34568	2.04708e-13	6.58867e-12	Yes	OK	1833.17	1023.76	2642.57	1229.12	818.399	2738.12	2547.02
ENSMUSG00000049630	C1ql3	227580	C1q-like 3	chr2:13001886-13010864	-	-1.67695	0.228679	-7.3332	2.24727e-13	7.21685e-12	Yes	OK	203.84	314.507	93.173	276.361	352.653	96.8844	89.4615
ENSMUSG00000037736	Limch1	77569	LIM and calponin homology domains 1	chr5:66968415-67057159	+	-1.13809	0.155321	-7.32734	2.34772e-13	7.52265e-12	Yes	OK	7241.51	10005.6	4477.44	8693.42	11317.7	4749.15	4205.74
ENSMUSG00000022103	Gfra2	14586	glial cell line derived neurotrophic factor family receptor alpha 2	chr14:70890106-70979840	+	-1.09112	0.148974	-7.3242	2.40328e-13	7.68355e-12	Yes	OK	576.069	787.827	364.31	729.285	846.368	367.617	361.004
ENSMUSG00000028751	Pla2g2e	26970	phospholipase A2, group IIE	chr4:138877941-138882814	+	3.66656	0.501785	7.30703	2.7312e-13	8.71258e-12	Yes	OK	35.0545	1.64253	68.4664	0.852965	2.43209	70.626	66.3068
ENSMUSG00000028893	Sesn2	230784	sestrin 2	chr4:132492806-132510456	-	1.86378	0.255131	7.30517	2.76907e-13	8.81384e-12	Yes	OK	305.327	123.348	487.305	160.358	86.3393	492.571	482.04
ENSMUSG00000026385	Dbi	13167	diazepam binding inhibitor	chr1:120113279-120121096	-	1.10515	0.151331	7.30288	2.81679e-13	8.94597e-12	Yes	OK	2642.32	1661.38	3623.26	1695.7	1627.07	4128	3118.52
ENSMUSG00000015467	Egfl8	81701	EGF-like domain 8	chr17:34613349-34615971	-	-1.61291	0.220947	-7.29998	2.87818e-13	9.12079e-12	Yes	OK	358.858	547.317	170.4	453.778	640.856	189.241	151.558
ENSMUSG00000063065	Mapk3	26417	mitogen-activated protein kinase 3	chr7:126759625-126765816	+	-0.844018	0.115678	-7.29628	2.95839e-13	9.35437e-12	Yes	OK	2255.54	2904	1607.08	2710.72	3097.27	1595.42	1618.73
ENSMUSG00000025776	Crispld1	83691	cysteine-rich secretory protein LCCL domain containing 1	chr1:17727416-17766207	+	-1.46596	0.201039	-7.2919	3.05614e-13	9.64225e-12	Yes	OK	324.23	480.518	167.943	416.247	544.789	161.172	174.713
ENSMUSG00000029621	Arpc1a	56443	actin related protein 2/3 complex, subunit 1A	chr5:145083868-145108756	+	-0.939256	0.128827	-7.29083	3.0805e-13	9.69784e-12	Yes	OK	1825.42	2407.27	1243.56	2262.06	2552.48	1334.65	1152.47
ENSMUSG00000051367	Six1	20471	sine oculis-related homeobox 1	chr12:73041826-73046712	-	1.50221	0.206121	7.28802	3.1455e-13	9.88085e-12	Yes	OK	319.181	161.49	476.873	178.27	144.709	420.134	533.612
ENSMUSG00000026005	Rpe	66646	ribulose-5-phosphate-3-epimerase	chr1:66700830-66719805	+	1.1054	0.15182	7.28096	3.31465e-13	1.03895e-11	Yes	OK	492.966	310.277	675.656	301.95	318.604	713.504	637.808
ENSMUSG00000034586	Hid1	217310	HID1 domain containing	chr11:115347708-115367719	-	-1.08561	0.149121	-7.28009	3.33608e-13	1.04339e-11	Yes	OK	626.582	855.395	397.77	806.052	904.738	370.334	425.205
ENSMUSG00000049122	Frmd3	242506	FERM domain containing 3	chr4:74013602-74189928	+	-1.49944	0.206037	-7.27749	3.40077e-13	1.06132e-11	Yes	OK	944.79	1409.5	480.081	1116.53	1702.46	529.695	430.468
ENSMUSG00000025083	Afap1l2	226250	actin filament associated protein 1-like 2	chr19:56912353-57008575	-	-1.09312	0.150323	-7.27182	3.54675e-13	1.10448e-11	Yes	OK	850.13	1162.99	537.272	1040.62	1285.36	518.829	555.714
ENSMUSG00000059049	Frem1	329872	Fras1 related extracellular matrix protein 1	chr4:82897919-83052167	-	-1.41333	0.19452	-7.26576	3.70946e-13	1.15266e-11	Yes	OK	279.816	409.86	149.772	411.129	408.591	132.197	167.346
ENSMUSG00000073209	Klf14	619665	Kruppel-like factor 14	chr6:30956020-30958990	-	2.85631	0.393185	7.26454	3.74318e-13	1.16063e-11	Yes	OK	75.8094	13.5754	138.044	16.2063	10.9444	172.943	103.144
ENSMUSG00000025978	Rftn2	74013	raftlin family member 2	chr1:55170159-55226782	-	-1.15432	0.15893	-7.26309	3.78347e-13	1.17022e-11	Yes	OK	485.764	673.896	297.632	621.812	725.979	287.937	307.327
ENSMUSG00000018217	Pmp22	18858	peripheral myelin protein 22	chr11:63131456-63159547	+	-1.5628	0.215177	-7.26284	3.79037e-13	1.17022e-11	Yes	OK	24939.6	37646.7	12232.5	28309.1	46984.4	11738.4	12726.7
ENSMUSG00000044864	Ankrd50	99696	ankyrin repeat domain 50	chr3:38449260-38484816	-	-0.811659	0.111842	-7.2572	3.95188e-13	1.21747e-11	Yes	OK	2069.41	2642.45	1496.38	2494.07	2790.83	1494.01	1498.74
ENSMUSG00000022206	Npr3	18162	natriuretic peptide receptor 3	chr15:11839895-11907371	-	3.45934	0.477	7.2523	4.09758e-13	1.25965e-11	Yes	OK	8309.82	711.802	15907.8	1006.5	417.104	17468.2	14347.5
ENSMUSG00000021061	Sptb	20741	spectrin beta, erythrocytic	chr12:76580487-76710547	-	-1.25251	0.172967	-7.24134	4.44269e-13	1.36283e-11	Yes	OK	3195.69	4530	1861.37	3755.61	5304.39	1989.3	1733.45
ENSMUSG00000032719	Sbspon	226866	somatomedin B and thrombospondin, type 1 domain containing	chr1:15853861-15892722	-	-1.31372	0.181495	-7.2383	4.54332e-13	1.39074e-11	Yes	OK	894.748	1285.23	504.269	1066.21	1504.25	478.084	530.454
ENSMUSG00000010830	Kdelr3	105785	KDEL (Lys-Asp-Glu-Leu) endoplasmic reticulum protein retention receptor 3	chr15:79516407-79527739	+	-1.25933	0.174231	-7.22795	4.90327e-13	1.49774e-11	Yes	OK	378.087	536.442	219.731	522.015	550.869	197.391	242.072
ENSMUSG00000025246	Tbl1x	21372	transducin (beta)-like 1 X-linked	chrX:77511226-77660265	+	0.778855	0.107805	7.22463	5.02468e-13	1.53157e-11	Yes	OK	1691.09	1241.35	2140.84	1266.65	1216.05	2209.33	2072.35
ENSMUSG00000038740	Mvb12b	72543	multivesicular body subunit 12B	chr2:33729955-33887946	-	-0.962923	0.133502	-7.21281	5.48093e-13	1.66711e-11	Yes	OK	1529.73	2029.13	1030.33	1830.46	2227.8	1031.32	1029.33
ENSMUSG00000000184	Ccnd2	12444	cyclin D2	chr6:127125708-127151048	-	1.08377	0.150438	7.20411	5.84252e-13	1.77334e-11	Yes	OK	3377.04	2144.06	4610.02	2444.6	1843.53	4730.13	4489.92
ENSMUSG00000029723	Tsc22d4	78829	TSC22 domain family, member 4	chr5:137745968-137759747	+	-1.0082	0.140002	-7.20133	5.96279e-13	1.80603e-11	Yes	OK	1129.51	1514.94	744.076	1363.89	1665.98	758.777	729.375
ENSMUSG00000031391	L1cam	16728	L1 cell adhesion molecule	chrX:73853779-73880834	-	-1.21009	0.168164	-7.19591	6.2047e-13	1.87536e-11	Yes	OK	461.491	648.641	274.342	600.488	696.794	296.086	252.597
ENSMUSG00000040003	Magi2	50791	membrane associated guanylate kinase, WW and PDZ domain containing 2	chr5:19907517-20704792	+	-1.42918	0.19867	-7.19372	6.30506e-13	1.89828e-11	Yes	OK	826.779	1216.67	436.886	974.087	1459.26	465.407	408.366
ENSMUSG00000030265	Kras	16653	Kirsten rat sarcoma viral oncogene homolog	chr6:145216698-145250231	-	-0.948524	0.131855	-7.19368	6.30694e-13	1.89828e-11	Yes	OK	2480.9	3279.11	1682.69	2970.88	3587.34	1752.97	1612.41
ENSMUSG00000035093	Secisbp2l	70354	SECIS binding protein 2-like	chr2:125736985-125782870	-	-1.23902	0.172687	-7.17492	7.23484e-13	2.17302e-11	Yes	OK	18711.1	26444.7	10977.5	21951.9	30937.4	11187	10768
ENSMUSG00000063564	Col23a1	237759	collagen, type XXIII, alpha 1	chr11:51289919-51583925	+	-1.1628	0.162144	-7.1714	7.42346e-13	2.22503e-11	Yes	OK	787.949	1095.53	480.367	951.909	1239.15	480.8	479.935
ENSMUSG00000039953	Clstn1	65945	calsyntenin 1	chr4:149586467-149648899	+	-0.995927	0.139151	-7.15718	8.23529e-13	2.46322e-11	Yes	OK	4424.27	5914.75	2933.79	5231.24	6598.27	2975.35	2892.24
ENSMUSG00000034485	Uaca	72565	uveal autoantigen with coiled-coil domains and ankyrin repeats	chr9:60794547-60880370	+	-0.785365	0.10979	-7.15333	8.46962e-13	2.5247e-11	Yes	OK	1775.65	2252.19	1299.11	2162.27	2342.1	1331.03	1267.2
ENSMUSG00000024978	Gpam	14732	glycerol-3-phosphate acyltransferase, mitochondrial	chr19:55069733-55099447	-	1.16217	0.162469	7.15323	8.47591e-13	2.5247e-11	Yes	OK	948.746	578.108	1319.38	657.636	498.579	1398.94	1239.83
ENSMUSG00000039997	LOC102641031	102641031	pyrin domain-containing protein 3	NA	NA	1.31476	0.183889	7.14976	8.69306e-13	2.58403e-11	Yes	OK	309.57	174.558	444.583	174.005	175.111	480.8	408.366
ENSMUSG00000039997	Ifi203	15950	interferon activated gene 203	chr1:173920400-173942492	-	1.31476	0.183889	7.14976	8.69306e-13	2.58403e-11	Yes	OK	309.57	174.558	444.583	174.005	175.111	480.8	408.366
ENSMUSG00000039997	Ifi203-ps	100504287	interferon activated gene 203, pseudogene	NA	NA	1.31476	0.183889	7.14976	8.69306e-13	2.58403e-11	Yes	OK	309.57	174.558	444.583	174.005	175.111	480.8	408.366
ENSMUSG00000032898	Fbxo21	231670	F-box protein 21	chr5:117976769-118010191	+	1.26374	0.176978	7.14066	9.28808e-13	2.75521e-11	Yes	OK	1333.12	770.385	1895.86	916.938	623.832	1856.2	1935.53
ENSMUSG00000031385	Plxnb3	140571	plexin B3	chrX:73757102-73772510	+	-1.65597	0.231962	-7.13897	9.4035e-13	2.78371e-11	Yes	OK	444.635	683.774	205.496	529.692	837.856	223.649	187.343
ENSMUSG00000020961	Ston2	108800	stonin 2	chr12:91633008-91786436	-	-0.866268	0.121375	-7.13715	9.52867e-13	2.81497e-11	Yes	OK	1125.44	1457.68	793.195	1384.36	1531	814.915	771.474
ENSMUSG00000094910	D430019H16Rik	268595	RIKEN cDNA D430019H16 gene	chr12:105453855-105493095	+	1.04568	0.146744	7.12588	1.03418e-12	3.04893e-11	Yes	OK	697.536	451.967	943.106	441.836	462.097	1023.17	863.041
ENSMUSG00000007989	Fzd3	14365	frizzled class receptor 3	chr14:65192440-65262463	-	-1.29654	0.18208	-7.12071	1.07369e-12	3.15893e-11	Yes	OK	1694.69	2426	963.386	1962.67	2889.33	1013.21	913.56
ENSMUSG00000030214	Plbd1	66857	phospholipase B domain containing 1	chr6:136612070-136661893	-	1.20285	0.16896	7.11915	1.08596e-12	3.18851e-11	Yes	OK	324.088	193.85	454.326	191.917	195.783	464.502	444.15
ENSMUSG00000014496	Ankrd28	105522	ankyrin repeat domain 28	chr14:31700014-31830415	-	-0.930946	0.130848	-7.11469	1.12165e-12	3.28658e-11	Yes	OK	1704.24	2242.83	1165.66	2046.26	2439.39	1120.96	1210.36
ENSMUSG00000089281	Scarna6	100217415	small Cajal body-specific RNA 6	chr1:87784570-87784818	+	-0.828095	0.11642	-7.11301	1.13537e-12	3.32003e-11	Yes	OK	1306.6	1675.81	937.398	1590.78	1760.83	944.396	930.4
ENSMUSG00000030284	Creld1	171508	cysteine-rich with EGF-like domains 1	chr6:113483568-113493338	+	1.08291	0.152328	7.1091	1.168e-12	3.40852e-11	Yes	OK	600.081	380.43	819.731	409.423	351.437	773.264	866.198
ENSMUSG00000027656	Wisp2	22403	WNT1 inducible signaling pathway protein 2	chr2:163820833-163833147	+	2.1967	0.309067	7.10752	1.18143e-12	3.44073e-11	Yes	OK	203.333	64.6552	342.01	81.8847	47.4258	259.867	424.153
ENSMUSG00000025902	Sox17	20671	SRY (sex determining region Y)-box 17	chr1:4490927-4497354	-	2.07499	0.291964	7.107	1.18591e-12	3.44681e-11	Yes	OK	101.617	35.4268	167.807	39.2364	31.6172	169.321	166.293
ENSMUSG00000029245	Epha5	13839	Eph receptor A5	chr5:84054764-84417382	-	-2.08018	0.292869	-7.10278	1.22269e-12	3.54653e-11	Yes	OK	103.49	170.61	36.3691	178.27	162.95	31.6912	41.0471
ENSMUSG00000021696	Elovl7	74559	ELOVL family member 7, elongation of long chain fatty acids (yeast)	chr13:108214403-108287107	+	-1.55566	0.219148	-7.09866	1.25975e-12	3.64669e-11	Yes	OK	446.814	674.489	219.14	547.604	801.374	243.569	194.71
ENSMUSG00000043004	Gng2	14702	guanine nucleotide binding protein (G protein), gamma 2	chr14:19872558-19976693	-	-1.20004	0.169067	-7.09799	1.26584e-12	3.65696e-11	Yes	OK	1652.26	2316.38	988.147	2029.2	2603.55	1110.1	866.198
ENSMUSG00000022270	Fam134b	66270	family with sequence similarity 134, member B	chr15:25940825-25973696	+	-1.36017	0.191744	-7.09366	1.30614e-12	3.76583e-11	Yes	OK	585.206	849.211	321.201	703.697	994.726	308.762	333.639
ENSMUSG00000001946	Esam	69524	endothelial cell-specific adhesion molecule	chr9:37528088-37538319	+	1.65907	0.233966	7.0911	1.33052e-12	3.82843e-11	Yes	OK	349.133	160.236	538.03	201.3	119.173	522.451	553.609
ENSMUSG00000025270	Alas2	11656	aminolevulinic acid synthase 2, erythroid	chrX:150547416-150570622	+	2.28089	0.32169	7.09035	1.33773e-12	3.8415e-11	Yes	OK	152.157	45.5903	258.724	48.619	42.5616	183.809	333.639
ENSMUSG00000015709	Arnt2	11864	aryl hydrocarbon receptor nuclear translocator 2	chr7:84246274-84410038	-	-1.33647	0.188555	-7.08793	1.36133e-12	3.90149e-11	Yes	OK	350.103	505.6	194.607	446.954	564.245	189.241	199.973
ENSMUSG00000026003	Acadl	11363	acyl-Coenzyme A dehydrogenase, long-chain	chr1:66830838-66863309	-	1.09846	0.154989	7.08736	1.36694e-12	3.90978e-11	Yes	OK	1319.24	830.542	1807.94	939.968	721.115	1915.05	1700.82
ENSMUSG00000015085	Entpd2	12496	ectonucleoside triphosphate diphosphohydrolase 2	chr2:25395873-25401323	+	-1.05129	0.148388	-7.08472	1.39329e-12	3.97724e-11	Yes	OK	1226.53	1661.34	791.724	1538.75	1783.94	709.882	873.565
ENSMUSG00000021390	Ogn	18295	osteoglycin	chr13:49608070-49624500	+	-1.03089	0.14552	-7.08417	1.39876e-12	3.98494e-11	Yes	OK	7909.37	10662.6	5156.18	9368.97	11956.2	5009.92	5302.44
ENSMUSG00000025545	Clybl	69634	citrate lyase beta like	chr14:122181693-122402234	+	1.66327	0.235268	7.0697	1.55272e-12	4.41482e-11	Yes	OK	219.925	101.817	338.033	92.9732	110.66	386.632	289.434
ENSMUSG00000054676	1600014C10Rik	72244	RIKEN cDNA 1600014C10 gene	chr7:38183786-38197565	+	1.50763	0.213339	7.06684	1.58504e-12	4.49781e-11	Yes	OK	495.645	249.829	741.461	291.714	207.944	849.323	633.598
ENSMUSG00000028603	Scp2	20280	sterol carrier protein 2, liver	chr4:108043829-108118547	-	1.15086	0.163453	7.04093	1.90966e-12	5.40833e-11	Yes	OK	797.824	488.624	1107.02	555.281	421.968	1162.61	1051.44
ENSMUSG00000046167	Gldn	235379	gliomedin	chr9:54286485-54341777	+	-1.53954	0.218782	-7.03685	1.96637e-12	5.558e-11	Yes	OK	692.659	1042.1	343.214	791.552	1292.66	342.264	344.164
ENSMUSG00000058070	Eml1	68519	echinoderm microtubule associated protein like 1	chr12:108422815-108539564	+	-0.850713	0.120953	-7.03345	2.01493e-12	5.68406e-11	Yes	OK	1092.06	1407.92	776.203	1421.04	1394.8	732.518	819.889
ENSMUSG00000008734	Gprc5b	64297	G protein-coupled receptor, family C, group 5, member B	chr7:118972039-118995211	-	-0.795903	0.113319	-7.02355	2.16295e-12	6.08969e-11	Yes	OK	3046.05	3874.06	2218.03	3629.37	4118.75	2243.73	2192.33
ENSMUSG00000071713	Csf2rb	12983	colony stimulating factor 2 receptor, beta, low-affinity (granulocyte-macrophage)	chr15:78325989-78351001	+	1.49183	0.2125	7.0204	2.21236e-12	6.21665e-11	Yes	OK	278.953	142.77	415.136	126.239	159.302	370.334	459.937
ENSMUSG00000040850	Psme4	103554	proteasome (prosome, macropain) activator subunit 4	chr11:30771774-30880361	+	0.717535	0.102303	7.01382	2.31899e-12	6.50356e-11	Yes	OK	1708.55	1289.21	2127.9	1276.04	1302.39	2122.4	2133.39
ENSMUSG00000037852	Cpe	12876	carboxypeptidase E	chr8:64592550-64693109	-	-1.0643	0.151828	-7.00986	2.3856e-12	6.67737e-11	Yes	OK	3578.39	4861.76	2295.03	4850.81	4872.7	1963.04	2627.01
ENSMUSG00000028369	Svep1	64817	sushi, von Willebrand factor type A, EGF and pentraxin domain containing 1	chr4:58042795-58206596	-	1.34503	0.192011	7.00494	2.47097e-12	6.90288e-11	Yes	OK	2902.18	1605.72	4198.65	1968.64	1242.8	4196.81	4200.48
ENSMUSG00000034573	Ptpn13	19249	protein tyrosine phosphatase, non-receptor type 13	chr5:103425191-103598361	+	-1.00093	0.142949	-7.00202	2.523e-12	7.03458e-11	Yes	OK	2677.62	3583.1	1772.13	3910.85	3255.36	1617.15	1927.11
ENSMUSG00000029095	Ablim2	231148	actin-binding LIM protein 2	chr5:35757879-35884979	+	1.85308	0.264765	6.99896	2.57866e-12	7.17585e-11	Yes	OK	144.145	58.258	230.032	69.0902	47.4258	239.042	221.023
ENSMUSG00000021466	Ptch1	19206	patched 1	chr13:63508327-63573460	-	-1.26528	0.180796	-6.99839	2.58928e-12	7.18697e-11	Yes	OK	6717.63	9550.63	3884.62	11353.8	7747.43	3702.43	4066.82
ENSMUSG00000008393	Carhsp1	52502	calcium regulated heat stable protein 1	chr16:8658586-8672153	-	0.93171	0.133136	6.9982	2.59264e-12	7.18697e-11	Yes	OK	1556.76	1063.29	2050.23	1171.97	954.596	2074.41	2026.04
ENSMUSG00000028926	Cdk14	18647	cyclin-dependent kinase 14	chr5:4803383-5380251	-	0.98304	0.140647	6.98942	2.76018e-12	7.63668e-11	Yes	OK	947.723	632.331	1263.12	645.695	618.967	1379.02	1147.21
ENSMUSG00000046280	She	214547	src homology 2 domain-containing transforming protein E	chr3:89831369-89858846	+	1.51036	0.216169	6.98691	2.81001e-12	7.75962e-11	Yes	OK	224.499	112.614	336.385	127.945	97.2837	348.603	324.166
ENSMUSG00000029309	Sparcl1	13602	SPARC-like 1	chr5:104079108-104114088	-	-0.758555	0.10858	-6.98613	2.82572e-12	7.78806e-11	Yes	OK	6690.03	8424.82	4955.23	8010.2	8839.44	4931.14	4979.32
ENSMUSG00000031383	Dusp9	75590	dual specificity phosphatase 9	chrX:73639440-73643514	+	3.50418	0.502068	6.97949	2.96249e-12	8.1494e-11	Yes	OK	34.5173	1.70593	67.3287	3.41186	0	65.1932	69.4642
ENSMUSG00000041609	Ccdc64	75665	coiled-coil domain containing 64	chr5:115649285-115731559	-	2.39068	0.342852	6.97293	3.10409e-12	8.52263e-11	Yes	OK	111.227	29.9546	192.499	39.2364	20.6728	228.176	156.821
ENSMUSG00000025324	Atp10a	11982	ATPase, class V, type 10A	chr7:58658201-58829426	+	1.24069	0.178185	6.96294	3.3325e-12	9.13232e-11	Yes	OK	587.924	343.087	832.76	399.188	286.987	826.686	838.833
ENSMUSG00000042700	Sipa1l1	217692	signal-induced proliferation-associated 1 like 1	chr12:82311348-82451784	+	-0.67263	0.096625	-6.96124	3.37285e-12	9.22533e-11	Yes	OK	3595.48	4424.63	2766.34	4410.68	4438.57	2795.16	2737.52
ENSMUSG00000031586	Rbpms	19663	RNA binding protein gene with multiple splicing	chr8:33782643-33929863	-	1.02075	0.146645	6.96069	3.38613e-12	9.24408e-11	Yes	OK	526.171	345.024	707.319	330.098	359.95	680.002	734.637
ENSMUSG00000019889	Ptprk	19272	protein tyrosine phosphatase, receptor type, K	chr10:28074819-28597397	+	1.59119	0.228647	6.95918	3.42268e-12	9.32387e-11	Yes	OK	293.857	140.264	447.45	172.299	108.228	445.487	449.413
ENSMUSG00000000325	Arvcf	11877	armadillo repeat gene deleted in velo-cardio-facial syndrome	chr16:18348181-18407074	+	-1.01447	0.145779	-6.95894	3.42832e-12	9.32387e-11	Yes	OK	628.238	843.716	412.76	800.935	886.498	386.632	438.888
ENSMUSG00000037062	Sh3glb1	54673	SH3-domain GRB2-like B1 (endophilin)	chr3:144686901-144720335	-	0.751981	0.108176	6.95148	3.61486e-12	9.81264e-11	Yes	OK	3213.87	2387.56	4040.17	2431.8	2343.32	4236.65	3843.69
ENSMUSG00000023959	Clic5	224796	chloride intracellular channel 5	chr17:44188571-44280168	+	1.93762	0.278788	6.95013	3.64948e-12	9.88795e-11	Yes	OK	277.626	105.88	449.373	142.445	69.3146	428.283	470.462
ENSMUSG00000042099	Kank3	80880	KN motif and ankyrin repeat domains 3	chr17:33810522-33822914	+	1.07237	0.154302	6.94978	3.65858e-12	9.89398e-11	Yes	OK	472.749	302.473	643.024	281.479	323.468	629.296	656.753
ENSMUSG00000051906	Cd209f	69142	CD209f antigen	chr8:4102792-4105764	-	1.75565	0.25351	6.92535	4.34902e-12	1.17391e-10	Yes	OK	202.204	87.1147	317.293	104.915	69.3146	350.414	284.172
ENSMUSG00000026778	Prkcq	18761	protein kinase C, theta	chr2:11172381-11301226	+	-1.32265	0.191073	-6.92224	4.44563e-12	1.19774e-10	Yes	OK	318.141	458.419	177.864	448.66	468.178	201.012	154.716
ENSMUSG00000048058	Ldlrad3	241576	low density lipoprotein receptor class A domain containing 3	chr2:101950200-102186460	-	-0.941033	0.13606	-6.91631	4.63562e-12	1.24659e-10	Yes	OK	576.668	760.572	392.763	774.493	746.652	386.632	398.893
ENSMUSG00000023000	Dhh	13363	desert hedgehog	chr15:98891154-98898540	-	-1.44492	0.20895	-6.91514	4.67411e-12	1.2546e-10	Yes	OK	599.119	885.139	313.098	697.726	1072.55	317.817	308.379
ENSMUSG00000026395	Ptprc	19264	protein tyrosine phosphatase, receptor type, C	chr1:138062858-138175126	-	0.854623	0.123947	6.89505	5.38452e-12	1.44259e-10	Yes	OK	879.669	623.211	1136.13	645.695	600.727	1167.14	1105.11
ENSMUSG00000053141	Ptprt	19281	protein tyrosine phosphatase, receptor type, T	chr2:161521987-162661147	-	-1.30759	0.189709	-6.8926	5.47827e-12	1.46226e-10	Yes	OK	465.398	668.57	262.226	586.84	750.3	289.748	234.705
ENSMUSG00000027674	Pex5l	58869	peroxisomal biogenesis factor 5-like	chr3:32947925-33083060	-	-1.44485	0.20968	-6.89073	5.55084e-12	1.47889e-10	Yes	OK	1101.24	1626.62	575.854	1233.39	2019.85	568.63	583.079
ENSMUSG00000048022	Tmem229a	319832	transmembrane protein 229A	chr6:24951140-24956125	-	-1.54704	0.22463	-6.88708	5.69477e-12	1.51443e-10	Yes	OK	692.863	1044.35	341.38	783.875	1304.82	325.966	356.794
ENSMUSG00000038668	Lpar1	14745	lysophosphatidic acid receptor 1	chr4:58435251-58499403	-	-0.775762	0.112647	-6.88664	5.71258e-12	1.51636e-10	Yes	OK	1615.32	2042.78	1187.86	2094.88	1990.67	1132.73	1242.99
ENSMUSG00000034731	Dgkh	380921	diacylglycerol kinase, eta	chr14:78569608-78644451	-	1.10803	0.161355	6.86708	6.5529e-12	1.73617e-10	Yes	OK	422.854	265.594	580.114	249.066	282.123	555.048	605.181
ENSMUSG00000041926	Rnpep	215615	arginyl aminopeptidase (aminopeptidase B)	chr1:135262698-135284084	-	1.06782	0.155504	6.86682	6.56478e-12	1.73617e-10	Yes	OK	506.767	323.46	690.073	351.422	295.499	704.449	675.698
ENSMUSG00000055421	Pcdh9	211712	protocadherin 9	chr14:93013699-93888888	-	-1.43583	0.209193	-6.86365	6.71244e-12	1.77196e-10	Yes	OK	621.955	917.327	326.583	720.756	1113.9	333.21	319.957
ENSMUSG00000027692	Tnik	665113	TRAF2 and NCK interacting kinase	chr3:28263213-28666449	+	-1.09809	0.160074	-6.85988	6.89205e-12	1.81604e-10	Yes	OK	402.213	551.216	253.21	521.162	581.27	251.718	254.702
ENSMUSG00000050288	Fzd2	57265	frizzled class receptor 2	chr11:102604430-102608058	+	-1.25709	0.183577	-6.84772	7.50378e-12	1.97362e-10	Yes	OK	1671.1	2371.7	970.509	2797.73	1945.67	880.109	1060.91
ENSMUSG00000024479	Mal2	105853	mal, T cell differentiation protein 2	chr15:54571365-54602846	+	2.59923	0.37977	6.84423	7.68868e-12	2.01856e-10	Yes	OK	61.8714	13.7569	109.986	15.3534	12.1605	123.143	96.8289
ENSMUSG00000027215	Cd82	12521	CD82 antigen	chr2:93419101-93462502	-	-0.936912	0.136962	-6.84068	7.88183e-12	2.06281e-10	Yes	OK	614.178	809.822	418.533	774.493	845.152	419.229	417.838
ENSMUSG00000056427	Slit3	20564	slit homolog 3 (Drosophila)	chr11:35121455-35708507	+	0.94383	0.137975	6.84061	7.88592e-12	2.06281e-10	Yes	OK	2065.34	1402.42	2728.27	1566.9	1237.93	2739.02	2717.53
ENSMUSG00000017144	Rnd3	74194	Rho family GTPase 3	chr2:51130438-51149111	-	-0.790005	0.115537	-6.83765	8.05002e-12	2.10192e-10	Yes	OK	1460.56	1855.22	1065.9	1756.26	1954.19	1079.31	1052.49
ENSMUSG00000022817	Itgb5	16419	integrin beta 5	chr16:33829664-33949338	+	0.845565	0.123788	6.83077	8.44588e-12	2.20128e-10	Yes	OK	1821.8	1296.86	2346.74	1322.95	1270.77	2531.67	2161.81
ENSMUSG00000046312	AI464131	329828	expressed sequence AI464131	chr4:41495600-41503075	-	0.953998	0.139698	6.82898	8.55192e-12	2.22489e-10	Yes	OK	551.349	372.618	730.08	380.423	364.814	710.787	749.372
ENSMUSG00000032602	Slc25a20	57279	solute carrier family 25 (mitochondrial carnitine/acylcarnitine translocase), member 20	chr9:108662097-108684641	+	1.11843	0.164067	6.81692	9.30162e-12	2.41557e-10	Yes	OK	361.967	225.983	497.95	220.918	231.049	517.019	478.882
ENSMUSG00000023915	Tnfrsf21	94185	tumor necrosis factor receptor superfamily, member 21	chr17:43016554-43089188	+	1.49732	0.219835	6.8111	9.68564e-12	2.51076e-10	Yes	OK	248.906	127.063	370.749	105.768	148.358	353.13	388.368
ENSMUSG00000038732	Mboat1	218121	membrane bound O-acyltransferase domain containing 1	chr13:30136489-30246694	+	-1.15355	0.169512	-6.80516	1.0094e-11	2.6119e-10	Yes	OK	484.811	672.907	296.715	606.458	739.356	279.788	313.642
ENSMUSG00000022885	St6gal1	20440	beta galactoside alpha 2,6 sialyltransferase 1	chr16:23290469-23360350	+	-0.926359	0.136158	-6.80355	1.02073e-11	2.6365e-10	Yes	OK	1406.43	1849.54	963.331	1665.84	2033.23	942.585	984.077
ENSMUSG00000029270	Fam69a	67266	family with sequence similarity 69, member A	chr5:107908041-107987077	-	2.10317	0.309157	6.80292	1.02518e-11	2.64323e-10	Yes	OK	189.855	63.8109	315.9	88.7084	38.9135	328.683	303.117
ENSMUSG00000066800	Rnasel	24014	ribonuclease L (2', 5'-oligoisoadenylate synthetase-dependent)	chr1:153749425-153764221	+	0.95929	0.141267	6.79062	1.1165e-11	2.87355e-10	Yes	OK	624.416	421.949	826.882	400.041	443.857	860.188	793.576
ENSMUSG00000020143	Dock2	94176	dedicator of cyto-kinesis 2	chr11:34226820-34783905	-	0.937616	0.138182	6.78538	1.15782e-11	2.97129e-10	Yes	OK	767.114	523.766	1010.46	493.014	554.517	1062.11	958.817
ENSMUSG00000027188	Pamr1	210622	peptidase domain containing associated with muscle regeneration 1	chr2:102550020-102643040	+	-0.939429	0.138451	-6.78528	1.15861e-11	2.97129e-10	Yes	OK	995.427	1313.67	677.184	1232.54	1394.8	727.086	627.283
ENSMUSG00000024247	Pkdcc	106522	protein kinase domain containing, cytoplasmic	chr17:83215282-83225069	+	-1.07606	0.158724	-6.77945	1.20631e-11	3.08811e-10	Yes	OK	1128.72	1537.56	719.868	1671.81	1403.32	635.634	804.101
ENSMUSG00000034040	Wbscr17	212996	Williams-Beuren syndrome chromosome region 17 homolog (human)	chr5:130874950-131307522	-	-0.999188	0.147426	-6.77757	1.22216e-11	3.12313e-10	Yes	OK	801.602	1072.26	530.949	1084.12	1060.39	473.556	588.341
ENSMUSG00000003518	Dusp3	72349	dual specificity phosphatase 3 (vaccinia virus phosphatase VH1-related)	chr11:101971143-101984791	-	0.731779	0.107976	6.77724	1.22492e-11	3.12464e-10	Yes	OK	2274.79	1705.46	2844.11	1691.43	1719.49	2978.06	2710.16
ENSMUSG00000029570	Lfng	16848	LFNG O-fucosylpeptide 3-beta-N-acetylglucosaminyltransferase	chr5:140607340-140615545	+	1.25022	0.184612	6.77213	1.26896e-11	3.23126e-10	Yes	OK	307.349	178.759	435.938	179.976	177.543	399.309	472.567
ENSMUSG00000034488	Edil3	13612	EGF-like repeats and discoidin I-like domains 3	chr13:88821471-89323225	+	-1.39991	0.206771	-6.77031	1.28509e-11	3.26652e-10	Yes	OK	253.914	372.022	135.807	331.804	412.24	142.157	129.456
ENSMUSG00000067261	Foxd3	15221	forkhead box D3	chr4:99656298-99658671	+	-1.76851	0.261277	-6.76874	1.29908e-11	3.29627e-10	Yes	OK	238.692	374.909	102.475	301.097	448.721	86.0188	118.931
ENSMUSG00000024308	Tapbp	21356	TAP binding protein	chr17:33919477-33929290	+	0.865374	0.127891	6.76651	1.31923e-11	3.3415e-10	Yes	OK	2793.4	1969.07	3617.74	2138.38	1799.75	3781.21	3454.27
ENSMUSG00000091405	Hist2h4	97122	histone cluster 2, H4	chr3:96262933-96263317	-	-0.946913	0.140039	-6.76177	1.36319e-11	3.4468e-10	Yes	OK	783.662	1035.72	531.607	967.263	1104.17	504.342	558.871
ENSMUSG00000091405	LOC102641229	102641229	histone H4	NA	NA	-0.946913	0.140039	-6.76177	1.36319e-11	3.4468e-10	Yes	OK	783.662	1035.72	531.607	967.263	1104.17	504.342	558.871
ENSMUSG00000065353	Snora73b	100306945	small nucleolar RNA, H/ACA box 73b	NA	NA	-0.780496	0.115463	-6.75969	1.38288e-11	3.49043e-10	Yes	OK	4108.51	5205.01	3012	4937.82	5472.21	3152.82	2871.19
ENSMUSG00000070565	Rasal2	226525	RAS protein activator like 2	chr1:157135182-157412595	-	-1.06286	0.157382	-6.75339	1.44428e-11	3.63902e-10	Yes	OK	2870.82	3901.7	1839.93	3305.24	4498.15	1858.01	1821.86
ENSMUSG00000055675	Kbtbd11	74901	kelch repeat and BTB (POZ) domain containing 11	chr8:15011024-15033332	+	1.03313	0.153085	6.74876	1.49114e-11	3.75053e-10	Yes	OK	471.01	306.22	635.8	318.156	294.283	666.42	605.181
ENSMUSG00000048490	Nrip1	268903	nuclear receptor interacting protein 1	chr16:76290861-76373049	-	0.939739	0.139328	6.74479	1.5325e-11	3.84784e-10	Yes	OK	1950.05	1327.24	2572.87	1420.19	1234.29	2812.36	2333.37
ENSMUSG00000022514	Il1rap	16180	interleukin 1 receptor accessory protein	chr16:26581704-26702354	+	-1.32076	0.195963	-6.73983	1.58577e-11	3.97464e-10	Yes	OK	448.187	645.722	250.653	539.927	751.516	250.813	250.492
ENSMUSG00000027984	Hadh	15107	hydroxyacyl-Coenzyme A dehydrogenase	chr3:131233419-131272101	-	1.08046	0.160352	6.73806	1.60517e-11	4.01627e-10	Yes	OK	1316.85	835.55	1798.15	962.145	708.955	1867.06	1729.24
ENSMUSG00000021710	Nln	75805	neurolysin (metallopeptidase M3 family)	chr13:104023438-104109614	-	1.086	0.161475	6.72553	1.74959e-11	4.37003e-10	Yes	OK	455.409	289.443	621.375	262.713	316.172	630.201	612.548
ENSMUSG00000031990	Jam3	83964	junction adhesion molecule 3	chr9:27097383-27155421	-	-1.30955	0.194803	-6.72244	1.78711e-11	4.45601e-10	Yes	OK	1110.42	1595.65	625.19	1267.51	1923.78	660.987	589.394
ENSMUSG00000043456	Zfp536	243937	zinc finger protein 536	chr7:37479108-37769752	-	-1.6328	0.242942	-6.72095	1.80541e-11	4.49386e-10	Yes	OK	517.394	793.388	241.401	577.458	1009.32	248.096	234.705
ENSMUSG00000024302	Dtna	13527	dystrobrevin alpha	chr18:23415408-23659719	+	-1.26067	0.187718	-6.71576	1.87092e-11	4.64886e-10	Yes	OK	940.657	1336.99	544.325	1142.97	1531	470.84	617.811
ENSMUSG00000002015	Bcap31	27061	B cell receptor associated protein 31	chrX:73686177-73717815	-	1.00296	0.149365	6.7148	1.88322e-11	4.67135e-10	Yes	OK	1182.59	780.853	1584.32	807.758	753.949	1771.99	1396.65
ENSMUSG00000045211	Nudt18	213484	nudix (nucleoside diphosphate linked moiety X)-type motif 18	chr14:70577846-70582571	+	1.57421	0.234594	6.71037	1.94138e-11	4.80733e-10	Yes	OK	394.151	190.001	598.302	232.86	147.142	674.569	522.034
ENSMUSG00000057766	Ankrd29	225187	ankyrin repeat domain 29	chr18:12252356-12305720	-	2.0347	0.303487	6.70439	2.02244e-11	4.99946e-10	Yes	OK	109.247	38.4756	180.019	47.7661	29.1851	187.431	172.608
ENSMUSG00000031402	Mpp1	17524	membrane protein, palmitoylated	chrX:75109732-75131016	-	1.04944	0.156547	6.70368	2.0324e-11	5.01547e-10	Yes	OK	718.849	463.744	973.954	483.631	443.857	1077.5	870.408
ENSMUSG00000004891	Nes	18008	nestin	chr3:87971092-87980451	+	-1.15126	0.171745	-6.70331	2.03754e-11	5.01954e-10	Yes	OK	3668.95	5089.85	2248.05	4216.21	5963.49	2379.55	2116.55
ENSMUSG00000030789	Itgax	16411	integrin alpha X	chr7:128129567-128150657	+	2.35401	0.351447	6.69804	2.11239e-11	5.19503e-10	Yes	OK	108.626	30.845	186.408	17.9123	43.7777	186.525	186.29
ENSMUSG00000007892	Rplp1	56040	ribosomal protein, large, P1	chr9:61913282-61914510	-	-0.702556	0.104902	-6.69725	2.12385e-11	5.21431e-10	Yes	OK	3110.61	3860.11	2361.12	3720.64	3999.58	2419.39	2302.84
ENSMUSG00000012819	Cdh23	22295	cadherin 23 (otocadherin)	chr10:60302749-60696490	-	2.72761	0.407745	6.68948	2.23958e-11	5.48908e-10	Yes	OK	51.0167	9.6189	92.4145	11.9415	7.29628	93.2625	91.5665
ENSMUSG00000060429	Sntb1	20649	syntrophin, basic 1	chr15:55639153-55906949	-	0.920387	0.137842	6.67709	2.43728e-11	5.96345e-10	Yes	OK	1102.53	758.051	1447	746.345	769.757	1583.65	1310.35
ENSMUSG00000024778	Fas	14102	Fas (TNF receptor superfamily member 6)	chr19:34290658-34327770	+	1.61525	0.241989	6.67489	2.47412e-11	6.04332e-10	Yes	OK	142.655	67.1968	218.114	69.9432	64.4504	217.311	218.918
ENSMUSG00000023206	Il15ra	16169	interleukin 15 receptor, alpha chain	chr2:11705711-11733985	+	1.35122	0.202448	6.67442	2.48212e-11	6.05259e-10	Yes	OK	266.509	146.09	386.927	162.063	130.117	361.279	412.575
ENSMUSG00000031760	Mt3	17751	metallothionein 3	chr8:94152606-94154148	+	-1.50989	0.226446	-6.66776	2.59746e-11	6.32312e-10	Yes	OK	632.007	946.622	317.393	708.814	1184.43	323.25	311.537
ENSMUSG00000030739	Myh14	71960	myosin, heavy polypeptide 14	chr7:44605802-44665503	-	-0.924342	0.138644	-6.66702	2.61051e-11	6.34415e-10	Yes	OK	861.774	1133.13	590.415	1038.06	1228.21	596.699	584.131
ENSMUSG00000056492	Adgrf5	224792	adhesion G protein-coupled receptor F5	chr17:43389465-43459557	+	2.36649	0.355556	6.65575	2.81858e-11	6.83825e-10	Yes	OK	1535.44	421.116	2649.77	538.221	304.011	2604.11	2695.42
ENSMUSG00000032006	Pdgfd	71785	platelet-derived growth factor, D polypeptide	chr9:6168611-6377519	+	1.23065	0.185467	6.63538	3.23669e-11	7.83943e-10	Yes	OK	259.858	153.006	366.71	146.71	159.302	363.996	369.423
ENSMUSG00000031834	Pik3r2	18709	phosphatidylinositol 3-kinase, regulatory subunit, polypeptide 2 (p85 beta)	chr8:70768175-70776712	-	-0.757523	0.114183	-6.6343	3.26042e-11	7.88363e-10	Yes	OK	1129.63	1422.65	836.602	1377.54	1467.77	831.214	841.991
ENSMUSG00000037933	Bicd2	76895	bicaudal D homolog 2 (Drosophila)	chr13:49341548-49387026	+	0.756923	0.114147	6.63114	3.33094e-11	8.04065e-10	Yes	OK	1021.01	756.835	1285.18	746.345	767.325	1275.8	1294.56
ENSMUSG00000038481	Cdk19	78334	cyclin-dependent kinase 19	chr10:40349307-40483818	+	-0.910211	0.137352	-6.62685	3.4293e-11	8.26422e-10	Yes	OK	1305.07	1709.51	900.63	1552.4	1866.63	859.283	941.977
ENSMUSG00000020334	Slc22a4	30805	solute carrier family 22 (organic cation transporter), member 4	chr11:53983114-54028104	-	1.91032	0.288596	6.61936	3.60755e-11	8.67923e-10	Yes	OK	247.268	95.2265	399.31	129.651	60.8023	390.254	408.366
ENSMUSG00000029016	Clcn6	26372	chloride channel, voltage-sensitive 6	chr4:148004258-148038813	-	-0.906731	0.137039	-6.6166	3.67546e-11	8.82786e-10	Yes	OK	866.424	1134.36	598.491	1046.59	1222.13	613.903	583.079
ENSMUSG00000020674	Pxdn	69675	peroxidasin	chr12:29938035-30017658	+	1.24547	0.188386	6.61129	3.80995e-11	9.13563e-10	Yes	OK	2506.39	1460.51	3552.26	1711.05	1209.97	4030.21	3074.32
ENSMUSG00000001986	Gria3	53623	glutamate receptor, ionotropic, AMPA3 (alpha 3)	chrX:41401300-41678601	+	-1.08842	0.164705	-6.60826	3.88874e-11	9.30902e-10	Yes	OK	915.589	1252.52	578.656	1071.32	1433.72	579.495	577.816
ENSMUSG00000029020	Mfn2	170731	mitofusin 2	chr4:147873585-147904909	-	0.774068	0.117155	6.60719	3.91677e-11	9.36056e-10	Yes	OK	2124.37	1560.91	2687.83	1664.99	1456.82	2614.97	2760.68
ENSMUSG00000024044	Epb41l3	13823	erythrocyte membrane protein band 4.1 like 3	chr17:69156809-69289987	+	-0.876493	0.132667	-6.60672	3.92926e-11	9.37485e-10	Yes	OK	684.574	888.831	480.317	920.35	857.312	494.382	466.252
ENSMUSG00000026222	Sp100	20684	nuclear antigen Sp100	chr1:85649987-85709997	+	1.04624	0.158634	6.59534	4.24268e-11	1.01059e-09	Yes	OK	420.998	272.654	569.342	255.89	289.419	584.023	554.661
ENSMUSG00000034021	Pds5b	100710	PDS5 cohesin associated factor B	chr5:150673826-150810669	+	-0.681059	0.103359	-6.58925	4.42062e-11	1.05123e-09	Yes	OK	1711.15	2110.87	1311.44	2086.35	2135.38	1289.38	1333.5
ENSMUSG00000027875	Hmgcs2	15360	3-hydroxy-3-methylglutaryl-Coenzyme A synthase 2	chr3:98280430-98310738	+	-0.907149	0.137711	-6.58733	4.47796e-11	1.06311e-09	Yes	OK	1011.03	1323.67	698.396	1202.68	1444.66	692.678	704.115
ENSMUSG00000074129	Rpl13a	22121	ribosomal protein L13A	chr7:45125562-45128745	-	-0.673677	0.102273	-6.58705	4.48664e-11	1.06342e-09	Yes	OK	3428.76	4221.63	2635.9	4070.35	4372.9	2625.84	2645.96
ENSMUSG00000056073	Grik2	14806	glutamate receptor, ionotropic, kainate 2 (beta 2)	chr10:49099462-49788754	-	-1.86458	0.283151	-6.58512	4.54528e-11	1.07554e-09	Yes	OK	311.361	498.136	124.585	342.039	654.233	131.292	117.879
ENSMUSG00000044197	Gpr146	80290	G protein-coupled receptor 146	chr5:139380666-139396409	+	0.90064	0.136971	6.5754	4.85233e-11	1.14631e-09	Yes	OK	583.602	405.042	762.162	396.629	413.456	782.319	742.004
ENSMUSG00000044197	D830046C22Rik	320197	RIKEN cDNA D830046C22 gene	chr5:139377696-139380053	+	0.90064	0.136971	6.5754	4.85233e-11	1.14631e-09	Yes	OK	583.602	405.042	762.162	396.629	413.456	782.319	742.004
ENSMUSG00000033436	Armcx2	67416	armadillo repeat containing, X-linked 2	chrX:134804141-134809221	-	-0.907134	0.138179	-6.56494	5.20528e-11	1.22768e-09	Yes	OK	570.62	746.643	394.597	768.522	724.763	402.93	386.263
ENSMUSG00000037411	Serpine1	18787	serine (or cysteine) peptidase inhibitor, clade E, member 1	chr5:137061505-137072272	-	2.79259	0.425784	6.5587	5.42791e-11	1.27809e-09	Yes	OK	1290.91	230.793	2351.03	226.889	234.697	1513.03	3189.04
ENSMUSG00000016918	Sulf1	240725	sulfatase 1	chr1:12718544-12860372	+	-0.676115	0.103093	-6.55829	5.4427e-11	1.27948e-09	Yes	OK	2096.99	2583.29	1610.7	2552.07	2614.5	1563.73	1657.67
ENSMUSG00000066026	Dhrs3	20148	dehydrogenase/reductase (SDR family) member 3	chr4:144893136-144927645	+	0.927767	0.141486	6.5573	5.47893e-11	1.2859e-09	Yes	OK	1267.18	867.798	1666.55	864.907	870.689	1848.05	1485.06
ENSMUSG00000105265	Sox2ot	320478	SOX2 overlapping transcript (non-protein coding)	chr3:34560380-34677993	+	-1.5047	0.229613	-6.55321	5.63122e-11	1.31948e-09	Yes	OK	247.03	370.062	123.997	318.156	421.968	138.536	109.459
ENSMUSG00000022053	Ebf2	13592	early B cell factor 2	chr14:67233291-67430952	+	-0.713882	0.108984	-6.55033	5.74083e-11	1.34298e-09	Yes	OK	2430.58	3024.39	1836.76	3136.35	2912.43	1767.46	1906.06
ENSMUSG00000052921	Arhgef15	442801	Rho guanine nucleotide exchange factor (GEF) 15	chr11:68943153-68956858	-	1.33684	0.204138	6.54869	5.80425e-11	1.35561e-09	Yes	OK	243.837	134.647	353.027	150.122	119.173	363.996	342.059
ENSMUSG00000038816	Ctnnal1	54366	catenin (cadherin associated protein), alpha-like 1	chr4:56810934-56865211	-	-1.165	0.178055	-6.5429	6.03369e-11	1.40692e-09	Yes	OK	2577.28	3587.72	1566.84	2894.96	4280.48	1546.53	1587.15
ENSMUSG00000047773	Ankfn1	382543	ankyrin-repeat and fibronectin type III domain containing 1	chr11:89390222-89418948	-	-1.43589	0.219488	-6.542	6.07016e-11	1.41313e-09	Yes	OK	575.269	849.222	301.315	655.077	1043.37	287.937	314.694
ENSMUSG00000041757	Plekha6	240753	pleckstrin homology domain containing, family A member 6	chr1:133246096-133303435	+	-1.13112	0.172914	-6.54155	6.08851e-11	1.41511e-09	Yes	OK	1004.4	1387.08	621.723	1553.25	1220.91	697.205	546.242
ENSMUSG00000056429	Tgoln1	22134	trans-golgi network protein	chr6:72608420-72617000	-	0.681569	0.104195	6.54126	6.10043e-11	1.41559e-09	Yes	OK	3081.67	2361.25	3802.09	2384.04	2338.46	3954.15	3650.03
ENSMUSG00000056429	Tgoln2	22135	trans-golgi network protein 2	chr6:72610956-72616748	-	0.681569	0.104195	6.54126	6.10043e-11	1.41559e-09	Yes	OK	3081.67	2361.25	3802.09	2384.04	2338.46	3954.15	3650.03
ENSMUSG00000026580	Selp	20344	selectin, platelet	chr1:164115263-164150026	+	2.28597	0.349937	6.53252	6.46716e-11	1.49828e-09	Yes	OK	73.9755	21.1253	126.826	26.4419	15.8086	123.143	130.509
ENSMUSG00000028420	Tmem38b	52076	transmembrane protein 38B	chr4:53826044-53862018	+	1.32214	0.2026	6.52586	6.76119e-11	1.56388e-09	Yes	OK	255.622	142.197	369.047	160.358	124.037	367.617	370.476
ENSMUSG00000021670	Hmgcr	15357	3-hydroxy-3-methylglutaryl-Coenzyme A reductase	chr13:96648961-96670936	-	-1.18046	0.180902	-6.52541	6.78143e-11	1.56604e-09	Yes	OK	1059.53	1480.69	638.381	1224.86	1736.51	680.002	596.761
ENSMUSG00000039831	Arhgap29	214137	Rho GTPase activating protein 29	chr3:121953325-122016153	+	0.944074	0.144869	6.51675	7.18475e-11	1.65652e-09	Yes	OK	2910.45	1975.41	3845.48	2222.83	1728	4003.05	3687.92
ENSMUSG00000040234	Tm7sf3	67623	transmembrane 7 superfamily member 3	chr6:146602275-146634592	-	-0.904062	0.139049	-6.50174	7.93937e-11	1.82758e-09	Yes	OK	1104.67	1445.38	763.961	1305.04	1585.72	779.602	748.319
ENSMUSG00000022114	Spry2	24064	sprouty homolog 2 (Drosophila)	chr14:105891946-105896819	-	-0.802614	0.123489	-6.49945	8.06128e-11	1.85268e-09	Yes	OK	983.24	1252.35	714.134	1317.83	1186.86	706.26	722.007
ENSMUSG00000078302	Foxd1	15229	forkhead box D1	chr13:98354244-98356705	+	-1.14117	0.175683	-6.49565	8.26783e-11	1.89712e-09	Yes	OK	334.352	462.519	206.185	475.102	449.937	189.241	223.128
ENSMUSG00000027253	Lrp4	228357	low density lipoprotein receptor-related protein 4	chr2:91457530-91479287	+	-1.07405	0.165374	-6.49464	8.32298e-11	1.90673e-09	Yes	OK	1583.15	2156.81	1009.49	2427.54	1886.09	899.123	1119.85
ENSMUSG00000025743	Sdc3	20970	syndecan 3	chr4:130792536-130826318	+	-0.881234	0.135695	-6.49421	8.3472e-11	1.90924e-09	Yes	OK	2734.46	3556.26	1912.66	3162.8	3949.72	1915.05	1910.27
ENSMUSG00000031596	Slc7a2	11988	solute carrier family 7 (cationic amino acid transporter, y+ system), member 2	chr8:40862366-40922070	+	-0.977885	0.150841	-6.4829	8.99784e-11	2.05479e-09	Yes	OK	1809.29	2409.96	1208.62	2158	2661.92	1097.42	1319.82
ENSMUSG00000028910	Mecr	26922	mitochondrial trans-2-enoyl-CoA reductase	chr4:131843470-131867787	+	1.43885	0.222248	6.4741	9.53782e-11	2.17465e-09	Yes	OK	195.971	102.379	289.564	107.474	97.2837	316.006	263.122
ENSMUSG00000011305	Plin5	66968	perilipin 5	chr17:56111600-56117548	-	2.20887	0.341266	6.47256	9.63543e-11	2.19343e-09	Yes	OK	94.8029	28.8567	160.749	35.8246	21.8888	133.103	188.395
ENSMUSG00000032702	Kank1	107351	KN motif and ankyrin repeat domains 1	chr19:25237201-25434496	+	0.872172	0.134858	6.46734	9.97431e-11	2.26699e-09	Yes	OK	1036.22	726.967	1345.47	792.405	661.529	1317.45	1373.5
ENSMUSG00000104093	A330015K06Rik	102637797	RIKEN cDNA A330015K06 gene	chr3:65133058-65302685	-	-1.18077	0.182644	-6.46488	1.01382e-10	2.30059e-09	Yes	OK	451.211	630.893	271.528	546.751	715.035	278.882	264.175
ENSMUSG00000064262	Gimap8	243374	GTPase, IMAP family member 8	chr6:48647233-48660875	+	1.96063	0.303505	6.45994	1.04742e-10	2.37312e-09	Yes	OK	93.5887	34.9369	152.24	35.8246	34.0493	166.605	137.876
ENSMUSG00000015224	Cyp2j9	74519	cytochrome P450, family 2, subfamily j, polypeptide 9	chr4:96568428-96591485	-	-1.19941	0.185764	-6.45666	1.07037e-10	2.4213e-09	Yes	OK	590.764	829.518	352.01	710.52	948.516	383.01	321.009
ENSMUSG00000029661	Col1a2	12843	collagen, type I, alpha 2	chr6:4505617-4541543	+	-0.942459	0.146161	-6.44811	1.13257e-10	2.55797e-09	Yes	OK	52730.6	69625.3	35835.8	63992	75258.7	33684.1	37987.5
ENSMUSG00000021733	Slc4a7	218756	solute carrier family 4, sodium bicarbonate cotransporter, member 7	chr14:14703024-14799943	+	0.995244	0.154396	6.44603	1.14819e-10	2.58919e-09	Yes	OK	758.118	501.911	1014.32	527.133	476.69	1118.25	910.403
ENSMUSG00000051043	Gprc5c	70355	G protein-coupled receptor, family C, group 5, member C	chr11:114852029-114869096	+	1.49776	0.232405	6.4446	1.15905e-10	2.60958e-09	Yes	OK	175.369	88.1405	262.597	97.2381	79.043	246.286	278.909
ENSMUSG00000028626	Col9a2	12840	collagen, type IX, alpha 2	chr4:121039565-121055325	+	-1.23311	0.19135	-6.44428	1.16151e-10	2.61103e-09	Yes	OK	342.291	484.175	200.407	424.777	543.573	195.58	205.235
ENSMUSG00000091337	Eid1	58521	EP300 interacting inhibitor of differentiation 1	chr2:125673099-125675642	+	-1.03604	0.16078	-6.44383	1.16496e-10	2.61472e-09	Yes	OK	1604.28	2167.82	1040.73	1833.02	2502.62	1045.81	1035.65
ENSMUSG00000042035	Igsf3	78908	immunoglobulin superfamily, member 3	chr3:101377124-101463060	+	-1.19063	0.184865	-6.44055	1.19042e-10	2.66768e-09	Yes	OK	1177.11	1647.34	706.885	1881.64	1413.05	607.565	806.206
ENSMUSG00000023927	Satb1	20230	special AT-rich sequence binding protein 1	chr17:51736186-51833290	-	-1.14729	0.178152	-6.43995	1.19514e-10	2.6741e-09	Yes	OK	648.329	899.256	397.402	768.522	1029.99	374.861	419.943
ENSMUSG00000020439	Smtn	29856	smoothelin	chr11:3517521-3539292	-	-0.995977	0.154718	-6.43737	1.21557e-10	2.7156e-09	Yes	OK	1856.73	2484.55	1228.9	2141.8	2827.31	1171.67	1286.14
ENSMUSG00000024665	Fads2	56473	fatty acid desaturase 2	chr19:10064163-10101503	-	-1.11906	0.173927	-6.43409	1.24214e-10	2.77064e-09	Yes	OK	325.033	448.056	202.01	423.071	473.042	208.256	195.763
ENSMUSG00000032118	Fez1	235180	fasciculation and elongation protein zeta 1 (zygin I)	chr9:36843658-36878640	+	-1.14097	0.177623	-6.42355	1.33135e-10	2.96503e-09	Yes	OK	560.598	776.758	344.437	667.019	886.498	353.13	335.744
ENSMUSG00000031442	Mcf2l	17207	mcf.2 transforming sequence-like	chr8:12915892-13020509	+	1.0584	0.164785	6.4229	1.33705e-10	2.97313e-09	Yes	OK	412.828	265.712	559.943	245.654	285.771	583.117	536.769
ENSMUSG00000058254	Tspan7	21912	tetraspanin 7	chrX:10485115-10596604	+	1.23663	0.192554	6.42222	1.34298e-10	2.98172e-09	Yes	OK	324.171	188.885	459.457	212.388	165.382	433.716	485.197
ENSMUSG00000049502	Dtx3l	209200	deltex 3-like, E3 ubiquitin ligase	chr16:35926514-35939027	-	0.923366	0.143898	6.41681	1.39155e-10	3.08479e-09	Yes	OK	577.528	395.34	759.716	422.218	368.462	760.588	758.844
ENSMUSG00000025323	Sp4	20688	trans-acting transcription factor 4	chr12:118231685-118301440	-	-1.03207	0.160869	-6.4156	1.40268e-10	3.10467e-09	Yes	OK	373.532	504.182	242.883	487.896	520.468	236.325	249.44
ENSMUSG00000000303	Cdh1	12550	cadherin 1	chr8:106603349-106670247	+	-1.25863	0.196226	-6.4142	1.41568e-10	3.12862e-09	Yes	OK	755.32	1074.4	436.24	859.789	1289.01	440.96	431.52
ENSMUSG00000020741	Cluh	74148	clustered mitochondria (cluA/CLU1) homolog	chr11:74649494-74670847	+	1.22644	0.191242	6.41305	1.42634e-10	3.14735e-09	Yes	OK	1918.59	1127.68	2709.5	1357.92	897.442	2957.24	2461.77
ENSMUSG00000025352	Gdf11	14561	growth differentiation factor 11	chr10:128880523-128891718	-	-1.34406	0.209786	-6.40682	1.48587e-10	3.27369e-09	Yes	OK	229.947	332.898	126.996	364.216	301.579	134.008	119.984
ENSMUSG00000005469	Prkaca	18747	protein kinase, cAMP dependent, catalytic, alpha	chr8:83972977-83996442	+	1.01019	0.157745	6.40397	1.51391e-10	3.33037e-09	Yes	OK	964.544	633.818	1295.27	672.99	594.646	1449.64	1140.9
ENSMUSG00000050315	Synpo2	118449	synaptopodin 2	chr3:123076518-123236149	-	2.76092	0.431247	6.40217	1.53179e-10	3.36456e-09	Yes	OK	3004.75	542.621	5466.87	738.668	346.573	5409.23	5524.51
ENSMUSG00000039046	Usp6nl	98910	USP6 N-terminal like	chr2:6352735-6443820	+	-1.08923	0.170205	-6.39953	1.55857e-10	3.41816e-09	Yes	OK	1734.45	2373.67	1095.23	1985.7	2761.64	1165.33	1025.12
ENSMUSG00000013921	Clip3	76686	CAP-GLY domain containing linker protein 3	chr7:30291752-30308367	+	-0.926402	0.144766	-6.39929	1.56097e-10	3.41822e-09	Yes	OK	669.656	881.241	458.072	810.317	952.164	457.258	458.885
ENSMUSG00000020598	Nrcam	319504	neuronal cell adhesion molecule	chr12:44328884-44601846	+	-1.4388	0.224889	-6.39781	1.57625e-10	3.44643e-09	Yes	OK	352.692	521.572	183.812	429.042	614.103	205.54	162.083
ENSMUSG00000075296	Aldh3b2	621603	aldehyde dehydrogenase 3 family, member B2	chr19:3972327-3981665	+	2.33885	0.365691	6.39572	1.59798e-10	3.48863e-09	Yes	OK	90.8111	24.5371	157.085	33.2657	15.8086	184.714	129.456
ENSMUSG00000058997	Vwa8	219189	von Willebrand factor A domain containing 8	chr14:78849177-79202310	+	0.715329	0.111972	6.38847	1.67552e-10	3.65238e-09	Yes	OK	1240.1	935.393	1544.8	967.263	903.522	1539.28	1550.32
ENSMUSG00000032372	Plscr2	18828	phospholipid scramblase 2	chr9:92275601-92297752	+	-1.29354	0.202635	-6.3836	1.72968e-10	3.76344e-09	Yes	OK	402.286	576.482	228.09	493.867	659.097	204.634	251.545
ENSMUSG00000013698	Pea15a	18611	phosphoprotein enriched in astrocytes 15A	chr1:172196727-172206804	-	-0.940666	0.147361	-6.38343	1.7317e-10	3.76344e-09	Yes	OK	7333.92	9681.06	4986.78	8618.36	10743.8	5326.83	4646.74
ENSMUSG00000050737	Ptges	64292	prostaglandin E synthase	chr2:30889470-30903297	-	-0.916624	0.143717	-6.37798	1.79442e-10	3.89387e-09	Yes	OK	641.817	841.59	442.044	862.348	820.831	408.363	475.725
ENSMUSG00000031604	Msmo1	66234	methylsterol monoxygenase 1	chr8:64718144-64733578	-	-1.32389	0.207588	-6.37751	1.79992e-10	3.89991e-09	Yes	OK	978.97	1412.54	545.402	1116.53	1708.54	606.659	484.145
ENSMUSG00000049550	Clip1	56430	CAP-GLY domain containing linker protein 1	chr5:123577793-123684361	-	0.710012	0.111387	6.37431	1.83787e-10	3.97616e-09	Yes	OK	1533.08	1160.53	1905.63	1129.33	1191.73	1975.72	1835.54
ENSMUSG00000021765	Fst	14313	follistatin	chr13:114452261-114458951	-	1.27831	0.200659	6.37057	1.88331e-10	4.06102e-09	Yes	OK	262.478	149.557	375.4	162.916	136.197	347.697	403.103
ENSMUSG00000090231	Cfb	14962	complement factor B	chr17:34856373-34862514	-	2.31869	0.363977	6.37041	1.88521e-10	4.06102e-09	Yes	OK	1591.61	446.189	2737.04	560.398	331.981	3091.25	2382.83
ENSMUSG00000051375	Pcdh1	75599	protocadherin 1	chr18:38196693-38209762	-	1.06061	0.166491	6.37038	1.88556e-10	4.06102e-09	Yes	OK	338.825	217.045	460.606	220.065	214.024	445.487	475.725
ENSMUSG00000018841	Rad51d	19364	RAD51 paralog D	chr11:82871960-82890624	-	0.99921	0.156909	6.36809	1.91392e-10	4.11592e-09	Yes	OK	416.745	274.94	558.55	290.861	259.018	561.386	555.714
ENSMUSG00000069372	Ctxn3	629147	cortexin 3	chr18:57468485-57478134	+	-1.3229	0.207902	-6.36309	1.97732e-10	4.24593e-09	Yes	OK	419.551	604.368	234.733	711.373	497.363	220.027	249.44
ENSMUSG00000036078	Sigmar1	18391	sigma non-opioid intracellular receptor 1	chr4:41738492-41741359	-	1.08099	0.169891	6.36286	1.98031e-10	4.24602e-09	Yes	OK	432.298	274.614	589.982	269.537	279.691	647.405	532.559
ENSMUSG00000039770	Ypel5	383295	yippee-like 5 (Drosophila)	chr17:72836703-72851195	+	0.892728	0.140308	6.36262	1.98337e-10	4.24623e-09	Yes	OK	694.014	483.137	904.891	481.073	485.202	968.844	840.938
ENSMUSG00000019894	Slc6a15	103098	solute carrier family 6 (neurotransmitter transporter), member 15	chr10:103367807-103419379	+	-1.26456	0.198797	-6.36109	2.00321e-10	4.28235e-09	Yes	OK	299.227	426.487	171.967	378.717	474.258	182.903	161.031
ENSMUSG00000075590	Nrbp2	223649	nuclear receptor binding protein 2	chr15:76085593-76090013	-	-0.820812	0.129102	-6.35785	2.04597e-10	4.36728e-09	Yes	OK	1567.94	2008.39	1127.49	1827.91	2188.88	1130.92	1124.06
ENSMUSG00000070423	Olfr558	259097	olfactory receptor 558	chr7:102702322-102712054	+	3.02204	0.475347	6.35755	2.04999e-10	4.36937e-09	Yes	OK	34.6867	4.13802	65.2354	3.41186	4.86418	71.5315	58.9394
ENSMUSG00000048782	Insc	233752	inscuteable homolog (Drosophila)	chr7:114745765-114850380	+	-1.43888	0.226467	-6.35361	2.10325e-10	4.47625e-09	Yes	OK	263.637	389.827	137.447	322.421	457.233	134.914	139.981
ENSMUSG00000009281	Rarres2	71660	retinoic acid receptor responder (tazarotene induced) 2	chr6:48569697-48572670	-	0.732608	0.115342	6.35162	2.13064e-10	4.52785e-09	Yes	OK	999.071	747.913	1250.23	762.551	733.276	1239.58	1260.88
ENSMUSG00000011382	Dhdh	71755	dihydrodiol dehydrogenase (dimeric)	chr7:45473562-45488796	-	1.12644	0.177413	6.3493	2.16302e-10	4.58989e-09	Yes	OK	979.09	605.993	1352.19	695.167	516.82	1494.01	1210.36
ENSMUSG00000005981	Trap1	68015	TNF receptor-associated protein 1	chr16:4039976-4077810	-	0.852743	0.134462	6.34187	2.26995e-10	4.80969e-09	Yes	OK	728.977	516.04	941.914	549.31	482.77	947.113	936.715
ENSMUSG00000034714	Ttyh2	117160	tweety family member 2	chr11:114675467-114720984	+	0.996111	0.1571	6.34063	2.2883e-10	4.84144e-09	Yes	OK	692.384	458.955	925.814	437.571	480.338	1022.27	829.361
ENSMUSG00000024359	Hspa9	15526	heat shock protein 9	chr18:34937414-34954351	-	0.702677	0.110858	6.33856	2.31926e-10	4.89973e-09	Yes	OK	1886.4	1430.99	2341.82	1501.22	1360.76	2391.32	2292.32
ENSMUSG00000063077	Kif1b	16561	kinesin family member 1B	chr4:149176318-149307733	-	0.672163	0.106048	6.33828	2.32342e-10	4.90132e-09	Yes	OK	5965.08	4588	7342.16	4771.49	4404.52	7486.36	7197.97
ENSMUSG00000030088	Aldh1l1	107747	aldehyde dehydrogenase 1 family, member L1	chr6:90550847-90599171	+	1.29333	0.204089	6.33707	2.34179e-10	4.93285e-09	Yes	OK	942.507	533.751	1351.26	626.077	441.425	1563.73	1138.79
ENSMUSG00000027848	Olfml3	99543	olfactomedin-like 3	chr3:103735393-103738001	-	-0.754318	0.119072	-6.33498	2.37365e-10	4.99264e-09	Yes	OK	1617.62	2035.57	1199.67	1943.06	2128.08	1136.35	1262.99
ENSMUSG00000025407	Gli1	14632	GLI-Kruppel family member GLI1	chr10:127329881-127341579	-	-1.22126	0.193102	-6.32443	2.54174e-10	5.33839e-09	Yes	OK	844.348	1189.96	498.731	1319.54	1060.39	410.174	587.289
ENSMUSG00000027525	Phactr3	74189	phosphatase and actin regulator 3	chr2:178118974-178338492	+	-1.32639	0.209769	-6.32309	2.56382e-10	5.37692e-09	Yes	OK	198.993	286.982	111.003	294.273	279.691	104.128	117.879
ENSMUSG00000023249	Parp3	235587	poly (ADP-ribose) polymerase family, member 3	chr9:106470321-106476949	-	0.870888	0.137853	6.31751	2.65813e-10	5.5666e-09	Yes	OK	721.196	506.712	935.68	524.574	488.85	991.48	879.88
ENSMUSG00000070738	Dgkd	227333	diacylglycerol kinase, delta	chr1:87853286-87944489	+	0.872431	0.138272	6.30951	2.79911e-10	5.85332e-09	Yes	OK	2387.48	1675.72	3099.23	1865.44	1486.01	3206.24	2992.22
ENSMUSG00000028780	Sema3c	20348	sema domain, immunoglobulin domain (Ig), short basic domain, secreted, (semaphorin) 3C	chr5:17574815-17730267	+	0.753259	0.119445	6.30634	2.85709e-10	5.96588e-09	Yes	OK	1292.23	959.497	1624.96	933.997	984.997	1712.23	1537.69
ENSMUSG00000048612	Myof	226101	myoferlin	chr19:37899035-38043577	-	0.781304	0.123916	6.30511	2.87995e-10	6.00491e-09	Yes	OK	1132.17	829.066	1435.28	864.054	794.078	1507.59	1362.97
ENSMUSG00000022807	Osbpl11	106326	oxysterol binding protein-like 11	chr16:33185070-33243312	+	0.754267	0.119658	6.30354	2.90927e-10	6.05726e-09	Yes	OK	936.07	693.693	1178.45	717.344	670.041	1164.42	1192.47
ENSMUSG00000027907	S100a11	20195	S100 calcium binding protein A11	chr3:93520495-93526288	+	1.38756	0.220222	6.30074	2.96226e-10	6.15867e-09	Yes	OK	280.508	150.946	410.071	153.534	148.358	478.084	342.059
ENSMUSG00000031805	Jak3	16453	Janus kinase 3	chr8:71676382-71690577	+	1.62723	0.258379	6.29785	3.01802e-10	6.26013e-09	Yes	OK	348.38	161.279	535.48	210.682	111.876	566.819	504.142
ENSMUSG00000063524	Eno1	13806	enolase 1, alpha non-neuron	chr4:150237196-150248873	+	0.90667	0.143967	6.29776	3.01976e-10	6.26013e-09	Yes	OK	491.72	340.159	643.28	330.098	350.221	645.594	640.965
ENSMUSG00000003500	Impdh1	23917	inosine 5'-phosphate dehydrogenase 1	chr6:29200436-29216364	-	1.4661	0.232874	6.29569	3.06041e-10	6.33528e-09	Yes	OK	222.112	113.531	330.693	132.21	94.8516	360.374	301.012
ENSMUSG00000028032	Papss1	23971	3'-phosphoadenosine 5'-phosphosulfate synthase 1	chr3:131564767-131643671	+	-0.776731	0.123383	-6.2953	3.06808e-10	6.34201e-09	Yes	OK	1027.89	1301.75	754.024	1234.24	1369.27	772.359	735.689
ENSMUSG00000018574	Acadvl	11370	acyl-Coenzyme A dehydrogenase, very long chain	chr11:70010182-70015428	-	0.895788	0.142345	6.2931	3.11197e-10	6.42352e-09	Yes	OK	589.408	408.843	769.974	427.336	390.351	737.951	801.996
ENSMUSG00000041235	Chd7	320790	chromodomain helicase DNA binding protein 7	chr4:8690405-8868449	+	0.993184	0.1579	6.28994	3.17599e-10	6.54627e-09	Yes	OK	396.956	262.762	531.15	273.802	251.722	542.371	519.929
ENSMUSG00000000686	Abhd15	67477	abhydrolase domain containing 15	chr11:77515116-77520628	+	1.65999	0.263951	6.28902	3.1948e-10	6.57067e-09	Yes	OK	314.392	142.405	486.38	185.094	99.7158	439.149	533.612
ENSMUSG00000027993	Trim2	80890	tripartite motif-containing 2	chr3:84160438-84270783	-	-0.846234	0.13456	-6.28891	3.19696e-10	6.57067e-09	Yes	OK	834.535	1076.31	592.764	1002.23	1150.38	606.659	578.869
ENSMUSG00000041168	Lonp1	74142	lon peptidase 1, mitochondrial	chr17:56614297-56626903	-	0.792514	0.126027	6.28846	3.20632e-10	6.58051e-09	Yes	OK	753.21	548.882	957.539	557.839	539.924	981.52	933.557
ENSMUSG00000018770	Atp5g3	228033	ATP synthase, H+ transporting, mitochondrial F0 complex, subunit C3 (subunit 9)	chr2:73908446-73911326	-	0.705808	0.112269	6.28679	3.24106e-10	6.64232e-09	Yes	OK	1104.45	836.835	1372.06	850.407	823.263	1385.36	1358.76
ENSMUSG00000031490	Eif4ebp1	13685	eukaryotic translation initiation factor 4E binding protein 1	chr8:27260326-27275656	+	1.17775	0.187348	6.28645	3.24809e-10	6.64727e-09	Yes	OK	353.094	213.443	492.746	205.565	221.32	548.71	436.783
ENSMUSG00000022231	Sema5a	20356	sema domain, seven thrombospondin repeats (type 1 and type 1-like), transmembrane domain (TM) and short cytoplasmic domain, (semaphorin) 5A	chr15:32244812-32696341	+	-1.02884	0.16373	-6.28372	3.3056e-10	6.75536e-09	Yes	OK	4819.09	6500.92	3137.27	5445.33	7556.51	3204.43	3070.11
ENSMUSG00000033966	Cdkl4	381113	cyclin-dependent kinase-like 4	chr17:80523549-80563834	-	3.33832	0.532462	6.2696	3.61987e-10	7.38711e-09	Yes	OK	32.5591	1.27945	63.8387	2.5589	0	88.7352	38.9421
ENSMUSG00000035681	Kcnc2	268345	potassium voltage gated channel, Shaw-related subfamily, member 2	chr10:112271122-112466304	+	2.34963	0.374963	6.2663	3.69724e-10	7.5343e-09	Yes	OK	83.0918	21.8601	144.323	31.5597	12.1605	153.928	134.719
ENSMUSG00000035929	H2-Q4	15015	histocompatibility 2, Q region locus 4	chr17:35379616-35384674	+	0.860714	0.137408	6.26395	3.75343e-10	7.63241e-09	Yes	OK	565.724	399.279	732.169	409.423	389.135	743.384	720.955
ENSMUSG00000086918	4930429F24Rik	74633	RIKEN cDNA 4930429F24 gene	chr9:79793640-79803235	+	-1.34361	0.214503	-6.26384	3.75599e-10	7.63241e-09	Yes	OK	198.571	287.927	109.216	266.978	308.876	113.183	105.249
ENSMUSG00000022489	Pde1b	18574	phosphodiesterase 1B, Ca2+-calmodulin dependent	chr15:103503033-103530056	+	1.76323	0.281696	6.25934	3.86619e-10	7.84525e-09	Yes	OK	107.25	46.0081	168.492	40.9423	51.0739	173.849	163.136
ENSMUSG00000027978	Prss12	19142	protease, serine 12 neurotrypsin (motopsin)	chr3:123446912-123506602	+	-1.46533	0.234119	-6.25892	3.87646e-10	7.85501e-09	Yes	OK	386.776	575.349	198.202	456.337	694.362	222.744	173.661
ENSMUSG00000068009	Bpifb6	228796	BPI fold containing family B, member 6	chr2:153900387-153912793	+	3.47008	0.554594	6.25698	3.925e-10	7.9422e-09	Yes	OK	22.6809	0	45.3619	0	0	57.0441	33.6796
ENSMUSG00000045659	Plekha7	233765	pleckstrin homology domain containing, family A member 7	chr7:116123484-116237776	-	-0.945301	0.15115	-6.25406	3.99915e-10	8.08087e-09	Yes	OK	861.385	1138.89	583.883	1016.73	1261.04	560.481	607.286
ENSMUSG00000020091	Eif4ebp2	13688	eukaryotic translation initiation factor 4E binding protein 2	chr10:61432496-61452669	-	0.838267	0.134073	6.2523	4.04453e-10	8.16109e-09	Yes	OK	1996.95	1423.94	2569.97	1568.6	1279.28	2666.58	2473.35
ENSMUSG00000017724	Etv4	18612	ets variant 4	chr11:101769747-101785310	-	-1.29072	0.206491	-6.25074	4.085e-10	8.23121e-09	Yes	OK	205.847	294.659	117.036	309.626	279.691	114.088	119.984
ENSMUSG00000027809	Etfdh	66841	electron transferring flavoprotein, dehydrogenase	chr3:79603787-79628767	-	0.982318	0.15734	6.24328	4.28481e-10	8.62175e-09	Yes	OK	653.094	434.014	872.174	486.19	381.838	879.203	865.146
ENSMUSG00000030428	Ttyh1	57776	tweety family member 1	chr7:4119529-4135407	+	-1.54917	0.248205	-6.2415	4.33385e-10	8.70825e-09	Yes	OK	240.926	364.437	117.415	287.449	441.425	115.899	118.931
ENSMUSG00000045333	Zfp423	94187	zinc finger protein 423	chr8:87661809-87804439	-	1.39109	0.223149	6.2339	4.54954e-10	9.1289e-09	Yes	OK	628.379	335.817	920.941	424.777	246.857	907.272	934.61
ENSMUSG00000037625	Cldn11	18417	claudin 11	chr3:31149919-31164326	+	-1.69835	0.272513	-6.23218	4.59976e-10	9.21682e-09	Yes	OK	109.888	170.901	48.8752	165.475	176.327	46.1785	51.5719
ENSMUSG00000032334	Loxl1	16949	lysyl oxidase-like 1	chr9:58287722-58313212	-	1.15245	0.184932	6.23174	4.61283e-10	9.23014e-09	Yes	OK	593.197	361.354	825.04	424.777	297.931	798.617	851.463
ENSMUSG00000038456	Dennd2a	209773	DENN/MADD domain containing 2A	chr6:39462377-39557834	-	-0.706257	0.113379	-6.22915	4.6896e-10	9.37073e-09	Yes	OK	1019.56	1266.59	772.528	1270.92	1262.26	777.791	767.264
ENSMUSG00000024759	Atl3	109168	atlastin GTPase 3	chr19:7494039-7538609	+	0.859717	0.138066	6.22687	4.75835e-10	9.49492e-09	Yes	OK	3779.21	2668.82	4889.6	2961.5	2376.15	5091.41	4687.78
ENSMUSG00000020300	Cpeb4	67579	cytoplasmic polyadenylation element binding protein 4	chr11:31870939-31935635	+	0.914803	0.146921	6.22648	4.77028e-10	9.50554e-09	Yes	OK	927.583	637.556	1217.61	701.138	573.974	1284.85	1150.37
ENSMUSG00000024887	Asah2	54447	N-acylsphingosine amidohydrolase 2	chr19:31984650-32103140	-	1.17749	0.189411	6.21656	5.08163e-10	1.01119e-08	Yes	OK	328.684	199.006	458.362	179.123	218.888	492.571	424.153
ENSMUSG00000095139	Pou3f2	18992	POU domain, class 3, transcription factor 2	chr4:22482094-22488366	-	-2.18998	0.352426	-6.21401	5.16479e-10	1.02632e-08	Yes	OK	76.0318	128.642	23.4219	104.062	153.222	22.6365	24.2072
ENSMUSG00000052336	Cx3cr1	13051	chemokine (C-X3-C motif) receptor 1	chr9:120048682-120068296	-	-1.34947	0.217505	-6.20432	5.4935e-10	1.09014e-08	Yes	OK	217.116	315.277	118.955	315.597	314.956	135.819	102.091
ENSMUSG00000031904	Slc7a6	330836	solute carrier family 7 (cationic amino acid transporter, y+ system), member 6	chr8:106168874-106198704	+	1.36539	0.220325	6.19716	5.74918e-10	1.13928e-08	Yes	OK	228.817	123.758	333.877	144.151	103.364	334.115	333.639
ENSMUSG00000031302	Nlgn3	245537	neuroligin 3	chrX:101299178-101321350	+	-1.29189	0.208471	-6.19695	5.75696e-10	1.13928e-08	Yes	OK	200.228	287.091	113.364	282.332	291.851	120.426	106.301
ENSMUSG00000026730	Pter	19212	phosphotriesterase related	chr2:12924040-13003454	+	-1.13472	0.183306	-6.19032	6.00415e-10	1.18656e-08	Yes	OK	406.22	562.252	250.188	492.161	632.344	243.569	256.807
ENSMUSG00000039661	Dusp26	66959	dual specificity phosphatase 26 (putative)	chr8:31089661-31097047	+	-1.39417	0.225258	-6.18919	6.04747e-10	1.19348e-08	Yes	OK	173.941	254.941	92.9408	236.271	273.61	93.2625	92.619
ENSMUSG00000054814	Usp46	69727	ubiquitin specific peptidase 46	chr5:74000037-74068411	-	-0.711333	0.114964	-6.18743	6.11539e-10	1.20523e-08	Yes	OK	1068.08	1328.93	807.221	1292.24	1365.62	797.712	816.731
ENSMUSG00000054203	Ifi205	226695	interferon activated gene 205	chr1:174011997-174031755	-	1.61474	0.260985	6.1871	6.12817e-10	1.2061e-08	Yes	OK	127.331	59.9466	194.716	55.4428	64.4504	207.351	182.081
ENSMUSG00000032549	Rab6b	270192	RAB6B, member RAS oncogene family	chr9:103112073-103185270	+	-0.720182	0.116542	-6.17961	6.42594e-10	1.26298e-08	Yes	OK	937.845	1169.61	706.081	1152.36	1186.86	701.733	710.43
ENSMUSG00000052928	Ctif	269037	CBP80/20-dependent translation initiation factor	chr18:75431220-75697696	-	0.942069	0.152502	6.17741	6.51622e-10	1.27898e-08	Yes	OK	506.475	343.361	669.588	369.334	317.388	684.529	654.648
ENSMUSG00000033386	Frrs1	20321	ferric-chelate reductase 1	chr3:116861679-116903750	+	1.79285	0.290398	6.17376	6.66833e-10	1.30705e-08	Yes	OK	96.2059	40.1094	152.302	40.0894	40.1295	159.361	145.243
ENSMUSG00000022456	Sept3	24050	septin 3	chr15:82274934-82294442	+	-1.41642	0.229541	-6.17068	6.79961e-10	1.33097e-08	Yes	OK	657.647	968.473	346.821	731.844	1205.1	382.105	311.537
ENSMUSG00000001270	Ckb	12709	creatine kinase, brain	chr12:111669354-111672338	-	-0.979681	0.158958	-6.16313	7.13219e-10	1.39417e-08	Yes	OK	698.288	931.606	464.971	830.788	1032.42	488.949	440.993
ENSMUSG00000031644	Nek1	18004	NIMA (never in mitosis gene a)-related expressed kinase 1	chr8:60993192-61131346	+	-1.12816	0.183066	-6.1626	7.15622e-10	1.39697e-08	Yes	OK	1785.24	2466.38	1104.11	1972.91	2959.86	1088.36	1119.85
ENSMUSG00000022490	Ppp1r1a	58200	protein phosphatase 1, regulatory (inhibitor) subunit 1A	chr15:103530278-103537992	-	2.02745	0.329125	6.16014	7.26822e-10	1.41691e-08	Yes	OK	108.066	37.3229	178.808	50.325	24.3209	182.903	174.713
ENSMUSG00000054693	Adam10	11487	a disintegrin and metallopeptidase domain 10	chr9:70678981-70780229	+	-1.02977	0.167236	-6.15756	7.38742e-10	1.4382e-08	Yes	OK	5137.61	6933.55	3341.67	5760.93	8106.16	3402.72	3280.61
ENSMUSG00000000318	Clec10a	17312	C-type lectin domain family 10, member A	chr11:70166622-70170836	+	1.08564	0.17637	6.15549	7.48458e-10	1.45403e-08	Yes	OK	510.454	323.936	696.973	280.626	367.246	736.14	657.805
ENSMUSG00000031938	4931406C07Rik	70984	RIKEN cDNA 4931406C07 gene	chr9:15283336-15306167	-	1.1715	0.19032	6.1554	7.48894e-10	1.45403e-08	Yes	OK	690.627	416.808	964.446	487.043	346.573	1058.48	870.408
ENSMUSG00000068196	Col8a1	12837	collagen, type VIII, alpha 1	chr16:57624255-57754737	-	-1.04007	0.168988	-6.15468	7.52289e-10	1.45681e-08	Yes	OK	1702.24	2301.8	1102.67	2643.34	1960.27	1002.35	1202.99
ENSMUSG00000055322	Tns1	21961	tensin 1	chr1:73910230-74124449	-	0.946449	0.153778	6.15464	7.525e-10	1.45681e-08	Yes	OK	21421.7	14518.2	28325.1	16452.9	12583.6	28273	28377.2
ENSMUSG00000037370	Enpp1	18605	ectonucleotide pyrophosphatase/phosphodiesterase 1	chr10:24637913-24712159	-	-1.13771	0.184859	-6.15445	7.53367e-10	1.45681e-08	Yes	OK	338.435	468.974	207.895	424.777	513.171	220.027	195.763
ENSMUSG00000032060	Cryab	12955	crystallin, alpha B	chr9:50752970-50756635	+	-0.916971	0.149049	-6.15214	7.64421e-10	1.47621e-08	Yes	OK	2646.99	3475.04	1818.93	3001.59	3948.5	1844.43	1793.44
ENSMUSG00000029298	Gbp9	236573	guanylate-binding protein 9	chr5:105078393-105110292	-	1.15029	0.187029	6.15034	7.7317e-10	1.4911e-08	Yes	OK	292.255	178.223	406.286	191.064	165.382	382.105	430.468
ENSMUSG00000074093	Svip	75744	small VCP/p97-interacting protein	chr7:51997160-52006018	-	-0.995167	0.161895	-6.14698	7.89737e-10	1.52101e-08	Yes	OK	1267.89	1697.56	838.22	1519.98	1875.14	934.436	742.004
ENSMUSG00000020140	Lgr5	14160	leucine rich repeat containing G protein coupled receptor 5	chr10:115450313-115587780	-	-2.46538	0.401092	-6.14666	7.91301e-10	1.52198e-08	Yes	OK	73.9983	130.449	17.548	87.0025	173.895	17.2038	17.8923
ENSMUSG00000016087	Fli1	14247	Friend leukemia integration 1	chr9:32422203-32541452	-	1.14426	0.186305	6.14189	8.15438e-10	1.56632e-08	Yes	OK	306.202	188.597	423.807	168.034	209.16	425.567	422.048
ENSMUSG00000063457	Rps15	20054	ribosomal protein S15	chr10:80292508-80294114	+	-0.686352	0.111766	-6.14096	8.20239e-10	1.57344e-08	Yes	OK	1438.38	1777.89	1098.88	1702.52	1853.25	1107.38	1090.38
ENSMUSG00000006221	Hspb7	29818	heat shock protein family, member 7 (cardiovascular)	chr4:141420778-141425310	+	2.68817	0.437835	6.13968	8.26896e-10	1.5841e-08	Yes	OK	42.4503	7.54988	77.3507	10.2356	4.86418	77.8697	76.8317
ENSMUSG00000000532	Acvr1b	11479	activin A receptor, type 1B	chr15:101174124-101212601	+	0.919871	0.149865	6.138	8.35682e-10	1.5988e-08	Yes	OK	510.076	349.678	670.474	362.51	336.845	634.729	706.22
ENSMUSG00000049907	Rasl11b	68939	RAS-like, family 11, member B	chr5:74195325-74199477	+	-1.13358	0.184863	-6.13199	8.67842e-10	1.65812e-08	Yes	OK	305.628	422.62	188.636	402.6	442.641	172.038	205.235
ENSMUSG00000036777	Anln	68743	anillin, actin binding protein	chr9:22331213-22389206	-	-1.11088	0.181177	-6.13147	8.70722e-10	1.66093e-08	Yes	OK	317.446	436.968	197.923	400.894	473.042	193.769	202.078
ENSMUSG00000046808	Atp10d	231287	ATPase, class V, type 10D	chr5:72203328-72298771	+	1.0448	0.170404	6.1313	8.71621e-10	1.66093e-08	Yes	OK	365.634	235.674	495.594	243.948	227.401	461.785	529.402
ENSMUSG00000031327	Chic1	12212	cysteine-rich hydrophobic domain 1	chrX:103356475-103396118	+	-1.45798	0.237925	-6.12789	8.90518e-10	1.69469e-08	Yes	OK	282.794	419.891	145.697	349.716	490.067	124.048	167.346
ENSMUSG00000059456	Ptk2b	19229	PTK2 protein tyrosine kinase 2 beta	chr14:66153256-66281052	-	1.35049	0.220497	6.12473	9.08381e-10	1.7264e-08	Yes	OK	457.407	249.665	665.15	309.626	189.703	641.972	688.327
ENSMUSG00000020321	Mdh1	17449	malate dehydrogenase 1, NAD (soluble)	chr11:21556691-21571934	-	0.873709	0.142704	6.12255	9.20907e-10	1.7479e-08	Yes	OK	1476.11	1035.65	1916.58	1079	992.294	2126.02	1707.14
ENSMUSG00000001497	Pax9	18511	paired box 9	chr12:56695470-56712822	+	-1.42853	0.233482	-6.11836	9.45456e-10	1.79213e-08	Yes	OK	198.718	293.042	104.394	334.362	251.722	107.75	101.039
ENSMUSG00000037455	Slc18b1	76306	solute carrier family 18, subfamily B, member 1	chr10:23796985-23827968	+	1.4451	0.236206	6.11796	9.47787e-10	1.79419e-08	Yes	OK	407.364	210.463	604.264	265.272	155.654	646.5	562.029
ENSMUSG00000038393	Txnip	56338	thioredoxin interacting protein	chr3:96557956-96561857	+	0.929583	0.151995	6.11588	9.60283e-10	1.81503e-08	Yes	OK	8504.96	5812.33	11197.6	5318.24	6306.41	12403.9	9991.27
ENSMUSG00000024598	LOC102642295	102642295	fibrillin-2	NA	NA	-1.90041	0.310742	-6.1157	9.61323e-10	1.81503e-08	Yes	OK	84.123	135.855	32.3913	141.592	130.117	35.313	29.4697
ENSMUSG00000024598	Fbn2	14119	fibrillin 2	chr18:58008622-58209926	-	-1.90041	0.310742	-6.1157	9.61323e-10	1.81503e-08	Yes	OK	84.123	135.855	32.3913	141.592	130.117	35.313	29.4697
ENSMUSG00000027931	Npr1	18160	natriuretic peptide receptor 1	chr3:90450591-90465866	-	1.1671	0.190912	6.11329	9.75956e-10	1.84025e-08	Yes	OK	702.013	424.249	979.776	509.22	339.277	973.371	986.182
ENSMUSG00000021143	Pacs2	217893	phosphofurin acidic cluster sorting protein 2	chr12:113014507-113074401	+	-0.826068	0.135211	-6.10947	9.99617e-10	1.88239e-08	Yes	OK	2825.5	3624.56	2026.43	3244.68	4004.44	2095.24	1957.63
ENSMUSG00000046807	Lrrc75b	192734	leucine rich repeat containing 75B	chr10:75550124-75560330	-	-1.49827	0.24539	-6.10567	1.02369e-09	1.9252e-08	Yes	OK	232.584	348.438	116.73	279.773	417.104	111.372	122.089
ENSMUSG00000027684	Mecom	14013	MDS1 and EVI1 complex locus	chr3:30236568-30509487	-	1.74819	0.286524	6.10138	1.05159e-09	1.9751e-08	Yes	OK	164.764	69.8912	259.637	88.7084	51.0739	230.893	288.382
ENSMUSG00000062127	Cttnbp2nl	80281	CTTNBP2 N-terminal like	chr3:105001914-105053146	-	-0.779525	0.127864	-6.09652	1.084e-09	2.0333e-08	Yes	OK	1120.51	1420.34	820.668	1316.98	1523.71	833.025	808.311
ENSMUSG00000045441	Gprin3	243385	GPRIN family member 3	chr6:59352460-59426290	-	2.93839	0.48234	6.09195	1.11543e-09	2.08954e-08	Yes	OK	554.35	72.0957	1036.6	104.062	40.1295	1051.24	1021.97
ENSMUSG00000019823	Mical1	171580	microtubule associated monooxygenase, calponin and LIM domain containing 1	chr10:41476313-41487030	+	-0.950228	0.156028	-6.0901	1.1284e-09	2.1111e-08	Yes	OK	507.646	672.435	342.858	620.106	724.763	353.13	332.586
ENSMUSG00000028599	Tnfrsf1b	21938	tumor necrosis factor receptor superfamily, member 1b	chr4:145212367-145246870	-	0.896332	0.147226	6.08814	1.14231e-09	2.13434e-08	Yes	OK	497.769	345.758	649.78	335.215	356.301	623.863	675.698
ENSMUSG00000067219	Nipal1	70701	NIPA-like domain containing 1	chr5:72647795-72671078	+	-1.83841	0.302219	-6.08303	1.17933e-09	2.20065e-08	Yes	OK	178.088	284.699	71.4768	202.153	367.246	72.4369	70.5167
ENSMUSG00000044026	Slc35g1	240660	solute carrier family 35, member G1	chr19:38395979-38405607	+	1.84561	0.303457	6.08194	1.18735e-09	2.21275e-08	Yes	OK	89.0374	35.4268	142.648	39.2364	31.6172	142.157	143.138
ENSMUSG00000028792	Ak2	11637	adenylate kinase 2	chr4:128993223-129008723	+	1.2189	0.200525	6.07856	1.21268e-09	2.25703e-08	Yes	OK	759.147	446.354	1071.94	542.486	350.221	1134.54	1009.34
ENSMUSG00000055022	Cntn1	12805	contactin 1	chr15:92161356-92341967	+	-1.92116	0.316292	-6.07401	1.24754e-09	2.31891e-08	Yes	OK	141.492	229.643	53.3407	172.299	286.987	62.4768	44.2045
ENSMUSG00000032875	Arhgef17	207212	Rho guanine nucleotide exchange factor (GEF) 17	chr7:100869745-100932161	-	-0.815607	0.13433	-6.07166	1.26595e-09	2.35009e-08	Yes	OK	1852.74	2369.92	1335.55	2186.15	2553.7	1238.67	1432.44
ENSMUSG00000031877	Ces2g	72361	carboxylesterase 2G	chr8:104961717-104969537	+	2.24703	0.370114	6.07118	1.26975e-09	2.3541e-08	Yes	OK	57.3899	16.797	97.9827	15.3534	18.2407	95.9789	99.9864
ENSMUSG00000001864	Aif1l	108897	allograft inflammatory factor 1-like	chr2:31950302-31973442	+	-1.06595	0.175598	-6.07037	1.27613e-09	2.3629e-08	Yes	OK	1097.18	1494.52	699.848	1251.3	1737.73	746.1	653.595
ENSMUSG00000089715	Cbx6	494448	chromobox 6	chr15:79823897-79834333	-	-0.706067	0.11634	-6.06902	1.28693e-09	2.37982e-08	Yes	OK	1615.84	2007.1	1224.57	1988.26	2025.93	1147.22	1301.93
ENSMUSG00000038070	Cntln	338349	centlein, centrosomal protein	chr4:84884308-85131921	+	-0.771853	0.127197	-6.06818	1.29365e-09	2.38918e-08	Yes	OK	828.077	1047.56	608.598	1011.62	1083.5	632.012	585.184
ENSMUSG00000040447	Spns2	216892	spinster homolog 2	chr11:72451637-72475027	-	1.63758	0.269973	6.06572	1.3136e-09	2.42292e-08	Yes	OK	168.643	76.9512	260.334	95.5321	58.3702	241.758	278.909
ENSMUSG00000036019	Tmtc2	278279	transmembrane and tetratricopeptide repeat containing 2	chr10:105187663-105574479	-	-1.07038	0.176542	-6.06305	1.33564e-09	2.46042e-08	Yes	OK	463.259	631.936	294.583	556.133	707.739	306.046	283.119
ENSMUSG00000023830	Igf2r	16004	insulin-like growth factor 2 receptor	chr17:12682405-12769706	-	0.808305	0.133346	6.06169	1.34701e-09	2.47819e-08	Yes	OK	1789.29	1293.01	2285.57	1429.57	1156.46	2299.87	2271.27
ENSMUSG00000027254	Map1a	17754	microtubule-associated protein 1 A	chr2:121289601-121310832	+	0.783737	0.129339	6.05955	1.36501e-09	2.50642e-08	Yes	OK	1788.6	1308.6	2268.6	1330.63	1286.58	2476.44	2060.77
ENSMUSG00000027351	Spred1	114715	sprouty protein with EVH-1 domain 1, related sequence	chr2:117121070-117182277	+	-0.606111	0.100027	-6.05945	1.36584e-09	2.50642e-08	Yes	OK	2470.37	2985.92	1954.82	2917.14	3054.71	1946.74	1962.89
ENSMUSG00000060675	Pla2g16	225845	phospholipase A2, group XVI	chr19:7557458-7588545	+	0.722791	0.119299	6.05868	1.37245e-09	2.51534e-08	Yes	OK	3525.31	2652.09	4398.53	2531.6	2772.58	4677.61	4119.44
ENSMUSG00000029311	Hsd17b11	114664	hydroxysteroid (17-beta) dehydrogenase 11	chr5:103989764-104021796	-	-0.717362	0.118414	-6.05807	1.37764e-09	2.52164e-08	Yes	OK	1110.2	1384.05	836.343	1324.66	1443.45	853.85	818.836
ENSMUSG00000027007	Ssfa2	70599	sperm specific antigen 2	chr2:79635424-79672964	+	-0.720003	0.118874	-6.05684	1.3882e-09	2.53775e-08	Yes	OK	2710.01	3380.2	2039.83	3124.41	3635.98	2020.99	2058.67
ENSMUSG00000046961	Gpr156	239845	G protein-coupled receptor 156	chr16:37916495-38007529	+	2.39491	0.395667	6.05284	1.42313e-09	2.5983e-08	Yes	OK	84.424	20.8256	148.022	30.7068	10.9444	121.332	174.713
ENSMUSG00000037679	Inf2	70435	inverted formin, FH2 and WH2 domain containing	chr12:112588783-112615557	+	-0.675075	0.111576	-6.05034	1.44538e-09	2.63558e-08	Yes	OK	1668.07	2054.28	1281.85	2109.38	1999.18	1225.99	1337.71
ENSMUSG00000030409	Dmpk	13400	dystrophia myotonica-protein kinase	chr7:19083848-19093820	+	0.831882	0.13758	6.04651	1.48018e-09	2.6956e-08	Yes	OK	1482.39	1059.63	1905.15	1163.44	955.812	2001.07	1809.23
ENSMUSG00000045136	Tubb2b	73710	tubulin, beta 2B class IIB	chr13:34127007-34130354	-	-1.52236	0.251849	-6.04475	1.49645e-09	2.72179e-08	Yes	OK	211.168	317.98	104.356	342.892	293.067	127.67	81.0416
ENSMUSG00000035954	Dock4	238130	dedicator of cytokinesis 4	chr12:40446052-40846488	+	1.02412	0.169488	6.04243	1.51806e-09	2.75763e-08	Yes	OK	631.11	410.402	851.817	465.719	355.085	805.861	897.773
ENSMUSG00000038248	Sobp	109205	sine oculis-binding protein homolog (Drosophila)	chr10:43002499-43174530	-	-1.22192	0.202259	-6.04134	1.52837e-09	2.77285e-08	Yes	OK	208.661	294.633	122.689	284.038	305.228	122.237	123.141
ENSMUSG00000001025	S100a6	20200	S100 calcium binding protein A6 (calcyclin)	chr3:90612893-90614414	+	-0.675157	0.111781	-6.03999	1.54127e-09	2.79273e-08	Yes	OK	2818.26	3472.41	2164.11	3279.65	3665.16	2110.63	2217.59
ENSMUSG00000022564	Grina	66168	glutamate receptor, ionotropic, N-methyl D-aspartate-associated protein 1 (glutamate binding)	chr15:76246806-76249904	+	0.942691	0.156099	6.03907	1.55003e-09	2.80507e-08	Yes	OK	1621.82	1100.28	2143.35	1200.98	999.59	2392.23	1894.48
ENSMUSG00000021281	Tnfaip2	21928	tumor necrosis factor, alpha-induced protein 2	chr12:111442660-111455018	+	1.5196	0.251783	6.03537	1.586e-09	2.86655e-08	Yes	OK	156.092	78.0144	234.169	64.8254	91.2034	239.947	228.39
ENSMUSG00000021313	Ryr2	20191	ryanodine receptor 2, cardiac	chr13:11553102-12106945	-	1.55113	0.257074	6.03379	1.60155e-09	2.89102e-08	Yes	OK	133.037	64.6379	201.437	64.8254	64.4504	182.903	219.97
ENSMUSG00000068699	Flnc	68794	filamin C, gamma	chr6:29433152-29461888	+	-0.819237	0.13581	-6.03225	1.61689e-09	2.91389e-08	Yes	OK	1633.95	2090.99	1176.91	2274.01	1907.98	1105.57	1248.25
ENSMUSG00000059213	Ddn	13199	dendrin	chr15:98803781-98807925	-	-1.19927	0.198814	-6.03212	1.61826e-09	2.91389e-08	Yes	OK	757.109	1063.47	450.746	876.849	1250.1	398.403	503.09
ENSMUSG00000020102	Slc16a7	20503	solute carrier family 16 (monocarboxylic acid transporters), member 7	chr10:125227484-125328535	-	1.20849	0.200492	6.02762	1.66396e-09	2.99242e-08	Yes	OK	538.221	317.778	758.663	383.834	251.722	760.588	756.739
ENSMUSG00000028076	Cd1d1	12479	CD1d1 antigen	chr3:86995835-86999340	-	2.87213	0.476595	6.02636	1.67695e-09	3.01202e-08	Yes	OK	765.509	108.384	1422.63	153.534	63.2344	1579.12	1266.14
ENSMUSG00000082361	Btc	12223	betacellulin, epidermal growth factor family member	chr5:91357260-91402994	-	2.27089	0.37692	6.02485	1.69271e-09	3.03653e-08	Yes	OK	55.7978	15.6444	95.9512	17.9123	13.3765	95.0735	96.8289
ENSMUSG00000028339	Col15a1	12819	collagen, type XV, alpha 1	chr4:47208011-47313165	+	-0.897642	0.149036	-6.02299	1.71228e-09	3.06781e-08	Yes	OK	18438.1	24087.4	12788.8	22371.6	25803.3	14117.1	11460.5
ENSMUSG00000028476	Reck	53614	reversion-inducing-cysteine-rich protein with kazal motifs	chr4:43875529-43944806	+	-0.903075	0.15002	-6.0197	1.74745e-09	3.12694e-08	Yes	OK	777.108	1016.55	537.666	954.468	1078.63	488.044	587.289
ENSMUSG00000028024	Enpep	13809	glutamyl aminopeptidase	chr3:129269176-129332749	-	1.46613	0.243585	6.01897	1.7553e-09	3.13709e-08	Yes	OK	419.603	213.757	625.449	275.508	152.006	638.35	612.548
ENSMUSG00000026608	Kctd3	226823	potassium channel tetramerisation domain containing 3	chr1:188971097-189007840	-	0.876647	0.14566	6.01843	1.76112e-09	3.14357e-08	Yes	OK	475.84	333.707	617.973	323.274	344.141	620.241	615.706
ENSMUSG00000040260	Daam2	76441	dishevelled associated activator of morphogenesis 2	chr17:49456021-49564337	-	-0.854319	0.141997	-6.01646	1.78275e-09	3.17824e-08	Yes	OK	656.215	848.263	464.166	788.14	908.386	459.974	468.357
ENSMUSG00000024533	Spire1	68166	spire homolog 1 (Drosophila)	chr18:67488208-67549173	-	-1.10657	0.183989	-6.01432	1.80648e-09	3.21656e-08	Yes	OK	1047.42	1440.7	654.142	1189.89	1691.52	706.26	602.023
ENSMUSG00000029596	Sdsl	257635	serine dehydratase-like	chr5:120458201-120472763	-	3.10551	0.516487	6.01275	1.82405e-09	3.24384e-08	Yes	OK	26.2926	1.88747	50.6978	2.5589	1.21605	56.1386	45.257
ENSMUSG00000008575	Nfib	18028	nuclear factor I/B	chr4:82290172-82505779	-	0.681187	0.11338	6.00802	1.87805e-09	3.33573e-08	Yes	OK	4228.48	3237.81	5219.15	3439.16	3036.47	5115.86	5322.43
ENSMUSG00000035919	Bbs9	319845	Bardet-Biedl syndrome 9 (human)	chr9:22475714-22888280	+	-0.933824	0.155614	-6.00088	1.96245e-09	3.48136e-08	Yes	OK	945.076	1246.64	643.512	1087.53	1405.75	649.216	637.808
ENSMUSG00000026880	Stom	13830	stomatin	chr2:35313989-35337009	-	1.22599	0.204355	5.99932	1.98141e-09	3.51066e-08	Yes	OK	603.902	353.213	854.591	431.601	274.826	842.985	866.198
ENSMUSG00000047821	Trim16	94092	tripartite motif-containing 16	chr11:62820252-62842948	+	1.40603	0.234373	5.99911	1.98407e-09	3.51104e-08	Yes	OK	365.504	192.804	538.204	239.683	145.926	494.382	582.026
ENSMUSG00000058740	Kcnt1	227632	potassium channel, subfamily T, member 1	chr2:25863794-25918273	+	-1.69779	0.283066	-5.99786	1.99932e-09	3.53369e-08	Yes	OK	215.905	336.606	95.2044	243.948	429.264	97.7898	92.619
ENSMUSG00000027111	Itga6	16403	integrin alpha 6	chr2:71786938-71858427	+	-0.615551	0.102752	-5.99063	2.09029e-09	3.68994e-08	Yes	OK	5277.45	6394.74	4160.15	6624.13	6165.35	4152.45	4167.85
ENSMUSG00000020277	Pfkl	18641	phosphofructokinase, liver, B-type	chr10:77986948-78009796	-	1.04118	0.173899	5.98724	2.13427e-09	3.76296e-08	Yes	OK	734.497	473.542	995.452	551.869	395.215	994.197	996.707
ENSMUSG00000020668	Kif3c	16570	kinesin family member 3C	chr12:3365131-3406494	+	-0.894569	0.149577	-5.98067	2.22224e-09	3.91326e-08	Yes	OK	565.203	738.107	392.298	685.784	790.43	379.388	405.208
ENSMUSG00000027314	Dll4	54485	delta-like 4 (Drosophila)	chr2:119325783-119335666	+	1.93737	0.324179	5.97623	2.28354e-09	4.01629e-08	Yes	OK	109.855	40.4265	179.284	52.8839	27.9691	196.485	162.083
ENSMUSG00000030889	Vwa3a	233813	von Willebrand factor A domain containing 3A	chr7:120739556-120805540	+	2.75957	0.461798	5.97571	2.29094e-09	4.0244e-08	Yes	OK	37.7838	6.02549	69.5422	5.97076	6.08023	83.3025	55.7819
ENSMUSG00000031714	Gab1	14388	growth factor receptor bound protein 2-associated protein 1	chr8:80764433-80880479	-	-0.92607	0.155001	-5.97462	2.30622e-09	4.04629e-08	Yes	OK	2841.76	3738.31	1945.21	4252.89	3223.74	1831.75	2058.67
ENSMUSG00000028184	Adgrl2	99633	adhesion G protein-coupled receptor L2	chr3:148815585-148954635	-	1.38903	0.232522	5.97377	2.3183e-09	4.05869e-08	Yes	OK	343.17	182.814	503.526	220.918	144.709	441.865	565.186
ENSMUSG00000036136	Fam110c	104943	family with sequence similarity 110, member C	chr12:31073967-31079940	+	3.20467	0.536461	5.97373	2.31893e-09	4.05869e-08	Yes	OK	29.2797	1.27945	57.2799	2.5589	0	78.7752	35.7846
ENSMUSG00000040957	Cables1	63955	CDK5 and Abl enzyme substrate 1	chr18:11839273-11945627	+	1.11726	0.187054	5.97292	2.33049e-09	4.07398e-08	Yes	OK	351.96	217.924	485.997	247.36	188.487	476.273	495.722
ENSMUSG00000044447	Dock5	68813	dedicator of cytokinesis 5	chr14:67751927-67933572	-	-0.810281	0.136111	-5.95309	2.63131e-09	4.59426e-08	Yes	OK	1069.13	1364.94	773.313	1485.87	1244.02	755.155	791.471
ENSMUSG00000031432	Prps1	19139	phosphoribosyl pyrophosphate synthetase 1	chrX:140456602-140476140	+	1.23575	0.207621	5.95193	2.64995e-09	4.62119e-08	Yes	OK	435.552	253.713	617.39	284.89	222.536	711.693	523.087
ENSMUSG00000026358	Rgs1	50778	regulator of G-protein signaling 1	chr1:144244668-144249104	-	3.14653	0.528963	5.94849	2.70633e-09	4.7138e-08	Yes	OK	24.6304	1.27945	47.9814	2.5589	0	50.7058	45.257
ENSMUSG00000031380	Vegfd	14205	vascular endothelial growth factor D	chrX:164373521-164400971	+	1.71088	0.288158	5.93731	2.89728e-09	5.04029e-08	Yes	OK	159.04	69.1563	248.923	83.5906	54.7221	291.559	206.288
ENSMUSG00000025745	Hadha	97212	hydroxyacyl-Coenzyme A dehydrogenase/3-ketoacyl-Coenzyme A thiolase/enoyl-Coenzyme A hydratase (trifunctional protein), alpha subunit	chr5:30118303-30154980	-	0.658479	0.110939	5.93551	2.9293e-09	5.08383e-08	Yes	OK	1467.11	1134.24	1799.97	1172.83	1095.66	1753.88	1846.06
ENSMUSG00000020357	Flt4	14257	FMS-like tyrosine kinase 4	chr11:49609678-49652739	+	1.52277	0.256553	5.93551	2.92938e-09	5.08383e-08	Yes	OK	227.182	111.47	342.893	139.033	83.9072	372.145	313.642
ENSMUSG00000028132	Tmem56	99887	transmembrane protein 56	chr3:121202009-121263316	-	-1.30069	0.219306	-5.93093	3.01232e-09	5.22147e-08	Yes	OK	396.841	570.549	223.133	458.895	682.202	207.351	238.915
ENSMUSG00000027784	Ppm1l	242083	protein phosphatase 1 (formerly 2C)-like	chr3:69316917-69555396	+	-1.192	0.20106	-5.92858	3.05562e-09	5.29016e-08	Yes	OK	1064.15	1492.75	635.552	1188.18	1797.32	572.252	698.852
ENSMUSG00000075705	Msrb1	27361	methionine sulfoxide reductase B1	chr17:24736641-24742778	+	1.01923	0.17217	5.91991	3.2211e-09	5.56545e-08	Yes	OK	425.912	278.043	573.781	293.42	262.666	626.579	520.982
ENSMUSG00000065037	Rn7sk	19817	RNA, 7SK, nuclear	NA	NA	-1.027	0.173484	-5.91985	3.22237e-09	5.56545e-08	Yes	OK	289778	390941	188615	363941	417942	195263	181967
ENSMUSG00000025876	Unc5a	107448	unc-5 netrin receptor A	chr13:54949431-55006018	+	1.68534	0.284853	5.91651	3.28836e-09	5.67262e-08	Yes	OK	141.884	62.9406	220.827	69.9432	55.9381	261.678	179.976
ENSMUSG00000001334	Fndc5	384061	fibronectin type III domain containing 5	chr4:129136998-129144593	+	-1.52232	0.257536	-5.91109	3.39847e-09	5.85554e-08	Yes	OK	173.101	260.984	85.2174	259.302	262.666	104.128	66.3068
ENSMUSG00000019852	Arfgef3	215821	ARFGEF family member 3	chr10:18588010-18743758	-	-1.33122	0.225324	-5.90802	3.46251e-09	5.95875e-08	Yes	OK	222.81	322.59	123.03	332.657	312.524	143.968	102.091
ENSMUSG00000021577	Sdha	66945	succinate dehydrogenase complex, subunit A, flavoprotein (Fp)	chr13:74322254-74350240	-	0.625124	0.105873	5.90447	3.53774e-09	6.08094e-08	Yes	OK	2664.66	2091	3238.33	2159.71	2022.28	3340.25	3136.42
ENSMUSG00000003464	Pex19	19298	peroxisomal biogenesis factor 19	chr1:172126754-172136497	+	0.678801	0.114972	5.90403	3.54718e-09	6.08989e-08	Yes	OK	1300.67	996.982	1604.35	1023.56	970.405	1667.86	1540.84
ENSMUSG00000010277	2610507B11Rik	72503	RIKEN cDNA 2610507B11 gene	chr11:78261753-78290625	+	0.679898	0.11517	5.90344	3.56e-09	6.10462e-08	Yes	OK	4326.97	3314.77	5339.17	3543.22	3086.32	5303.29	5375.06
ENSMUSG00000043153	Ispd	75847	isoprenoid synthase domain containing	chr12:36381449-36689503	+	-1.12476	0.190551	-5.90268	3.5765e-09	6.1256e-08	Yes	OK	305.054	421.548	188.559	424.777	418.32	211.878	165.241
ENSMUSG00000079499	6530402F18Rik	76220	RIKEN cDNA 6530402F18 gene	chr2:29245115-29252993	-	1.28549	0.217883	5.89992	3.63674e-09	6.22138e-08	Yes	OK	173.396	98.4769	248.315	97.2381	99.7158	247.191	249.44
ENSMUSG00000025658	Cnksr2	245684	connector enhancer of kinase suppressor of Ras 2	chrX:157821572-158043197	-	-1.09804	0.186124	-5.89949	3.64617e-09	6.23011e-08	Yes	OK	423.225	580.168	266.281	650.813	509.523	246.286	286.277
ENSMUSG00000001020	S100a4	20198	S100 calcium binding protein A4	chr3:90603769-90606045	+	-0.8795	0.149125	-5.89772	3.68561e-09	6.29002e-08	Yes	OK	554.919	721.981	387.856	672.99	770.973	375.767	399.946
ENSMUSG00000039058	Ak5	229949	adenylate kinase 5	chr3:152462814-152668140	-	-1.41752	0.240486	-5.89439	3.7607e-09	6.41057e-08	Yes	OK	402.342	593.164	211.52	455.484	730.844	188.336	234.705
ENSMUSG00000061397	Krt79	223917	keratin 79	chr15:101929331-101940324	-	2.42066	0.410716	5.89375	3.7752e-09	6.42259e-08	Yes	OK	50.6568	11.9329	89.3808	15.3534	8.51232	78.7752	99.9864
ENSMUSG00000019916	P4ha1	18451	procollagen-proline, 2-oxoglutarate 4-dioxygenase (proline 4-hydroxylase), alpha 1 polypeptide	chr10:59323295-59373304	+	-0.681606	0.11565	-5.89369	3.77668e-09	6.42259e-08	Yes	OK	1024.1	1263.89	784.302	1252.15	1275.63	762.399	806.206
ENSMUSG00000000275	Trim25	217069	tripartite motif-containing 25	chr11:88999402-89020293	+	0.776177	0.131709	5.89313	3.78939e-09	6.4366e-08	Yes	OK	689.877	505.741	874.012	526.28	485.202	856.567	891.458
ENSMUSG00000000197	Nalcn	338370	sodium leak channel, non-selective	chr14:123276640-123627144	-	-1.14989	0.195139	-5.89269	3.79956e-09	6.44625e-08	Yes	OK	453.488	629.314	277.661	728.433	530.196	261.678	293.644
ENSMUSG00000067276	Capn6	12338	calpain 6	chrX:143802236-143827412	-	-1.16484	0.197788	-5.88935	3.87723e-09	6.57028e-08	Yes	OK	214.441	298.961	129.921	295.126	302.795	130.386	129.456
ENSMUSG00000050390	C77080	97130	expressed sequence C77080	chr4:129219577-129248443	-	-1.0854	0.184554	-5.88121	4.07274e-09	6.89347e-08	Yes	OK	544.804	744.715	344.893	846.142	643.288	315.101	374.686
ENSMUSG00000028649	Macf1	11426	microtubule-actin crosslinking factor 1	chr4:123349632-123684360	-	0.796592	0.135489	5.87938	4.11796e-09	6.96181e-08	Yes	OK	9199.48	6687.36	11711.6	7374.74	5999.97	11472.2	11951
ENSMUSG00000023087	Noct	12457	nocturnin	chr3:51224446-51251654	+	1.55436	0.26446	5.87747	4.16573e-09	7.03431e-08	Yes	OK	148.464	71.2254	225.702	85.2965	57.1542	214.594	236.81
ENSMUSG00000040964	Arhgef10l	72754	Rho guanine nucleotide exchange factor (GEF) 10-like	chr4:140514484-140665887	-	-0.736713	0.125391	-5.87533	4.21998e-09	7.11757e-08	Yes	OK	747.759	936.946	558.573	939.968	933.923	574.063	543.084
ENSMUSG00000048285	Frmd6	319710	FERM domain containing 6	chr12:70825513-70902234	+	-0.666312	0.113583	-5.8663	4.45625e-09	7.50044e-08	Yes	OK	1220.48	1500.03	940.938	1473.92	1526.14	907.272	974.604
ENSMUSG00000074622	Mafb	16658	v-maf musculoaponeurotic fibrosarcoma oncogene family, protein B (avian)	chr2:160363676-160367065	-	0.880332	0.150067	5.86626	4.45741e-09	7.50044e-08	Yes	OK	705.856	494.528	917.184	441.836	547.221	908.178	926.19
ENSMUSG00000018846	Pank3	211347	pantothenate kinase 3	chr11:35769494-35791285	+	0.867237	0.14788	5.86447	4.50573e-09	7.5729e-08	Yes	OK	5874.89	4131.46	7618.31	4676.81	3586.12	7740.79	7495.82
ENSMUSG00000062014	Gmfb	63985	glia maturation factor, beta	chr14:46808148-46822242	-	-0.904939	0.154376	-5.86193	4.57513e-09	7.68056e-08	Yes	OK	8862.78	11602.7	6122.89	9994.2	13211.1	6280.28	5965.5
ENSMUSG00000022906	Parp9	80285	poly (ADP-ribose) polymerase family, member 9	chr16:35938469-35972621	+	0.869014	0.148285	5.86042	4.61698e-09	7.74178e-08	Yes	OK	516.275	362.227	670.324	386.393	338.061	675.474	665.173
ENSMUSG00000024812	Tjp2	21873	tight junction protein 2	chr19:24094501-24225026	-	-0.673674	0.115038	-5.8561	4.73863e-09	7.93651e-08	Yes	OK	997.558	1228.83	766.286	1211.21	1246.45	776.886	755.687
ENSMUSG00000024661	Fth1	14319	ferritin heavy polypeptide 1	chr19:9982645-9985111	+	-0.908701	0.155257	-5.85287	4.83154e-09	8.08271e-08	Yes	OK	23634.6	30969.4	16299.8	26820.6	35118.2	16108.2	16491.4
ENSMUSG00000038679	Trps1	83925	trichorhinophalangeal syndrome I (human)	chr15:50654758-50889049	-	0.908348	0.15543	5.84408	5.09373e-09	8.51143e-08	Yes	OK	842.899	580.932	1104.87	624.371	537.492	1215.13	994.602
ENSMUSG00000005124	Wisp1	22402	WNT1 inducible signaling pathway protein 1	chr15:66891392-66923199	+	-1.43885	0.246238	-5.84332	5.1172e-09	8.54075e-08	Yes	OK	163.214	241.783	84.6446	212.388	271.178	78.7752	90.514
ENSMUSG00000029752	Asns	27053	asparagine synthetase	chr6:7675170-7693182	-	1.6555	0.283556	5.83835	5.2721e-09	8.78907e-08	Yes	OK	175.609	79.0202	272.198	97.2381	60.8023	316.006	228.39
ENSMUSG00000040606	Kazn	71529	kazrin, periplakin interacting protein	chr4:142139239-142210208	-	-1.18039	0.202295	-5.835	5.37912e-09	8.9571e-08	Yes	OK	658.988	922.508	395.467	733.55	1111.47	385.727	405.208
ENSMUSG00000100658	F730311O21Rik	622304	RIKEN cDNA F730311O21 gene	NA	NA	2.73708	0.469418	5.8308	5.51631e-09	9.17493e-08	Yes	OK	36.5577	5.48087	67.6344	8.52965	2.43209	67.9096	67.3593
ENSMUSG00000040054	Baz2a	116848	bromodomain adjacent to zinc finger domain, 2A	chr10:128092782-128129303	+	0.632621	0.108585	5.82604	5.67591e-09	9.42948e-08	Yes	OK	1349.57	1055.47	1643.67	1077.3	1033.64	1669.67	1617.67
ENSMUSG00000032540	Abhd5	67469	abhydrolase domain containing 5	chr9:122351615-122381523	+	0.729845	0.12533	5.82337	5.76722e-09	9.55946e-08	Yes	OK	870.781	652.477	1089.09	665.313	639.64	1137.26	1040.91
ENSMUSG00000022351	Sqle	20775	squalene epoxidase	chr15:59315091-59331193	+	-1.20504	0.206932	-5.82337	5.76744e-09	9.55946e-08	Yes	OK	717.328	1010.12	424.535	850.407	1169.84	494.382	354.689
ENSMUSG00000027999	Pla2g12a	66350	phospholipase A2, group XIIA	chr3:129878605-129895825	+	1.26241	0.21684	5.82186	5.81957e-09	9.63477e-08	Yes	OK	246.09	140.918	351.263	157.799	124.037	385.727	316.799
ENSMUSG00000028427	Aqp7	11832	aquaporin 7	chr4:41033073-41048136	-	2.93188	0.503884	5.81856	5.93572e-09	9.81577e-08	Yes	OK	663.383	77.2134	1249.55	114.297	40.1295	1280.32	1218.78
ENSMUSG00000056476	Med12l	329650	mediator complex subunit 12-like	chr3:59006977-59318412	+	1.21623	0.209152	5.81503	6.06225e-09	1.00135e-07	Yes	OK	249.616	147.053	352.18	151.828	142.277	393.876	310.484
ENSMUSG00000034755	Pcdh11x	245578	protocadherin 11 X-linked	chrX:120290326-120910618	+	-1.57954	0.271867	-5.80999	6.24751e-09	1.03077e-07	Yes	OK	176.247	269.026	83.4684	215.8	322.252	93.2625	73.6742
ENSMUSG00000088088	Rmrp	19782	RNA component of mitochondrial RNAase P	chr4:43492784-43493059	-	-0.925008	0.15932	-5.80599	6.39856e-09	1.05443e-07	Yes	OK	61269.5	80619.5	41919.5	70891.7	90347.4	40842.7	42996.3
ENSMUSG00000030244	Gys2	232493	glycogen synthase 2	chr6:142422612-142473109	-	2.88863	0.497542	5.80581	6.40559e-09	1.05443e-07	Yes	OK	39.6004	4.44637	74.7544	7.67669	1.21605	96.8844	52.6244
ENSMUSG00000026207	Speg	11790	SPEG complex locus	chr1:75375296-75432306	+	1.61665	0.27887	5.79714	6.74554e-09	1.10912e-07	Yes	OK	306.35	141.598	471.103	168.887	114.308	348.603	593.604
ENSMUSG00000037032	Apbb1	11785	amyloid beta (A4) precursor protein-binding, family B, member 1	chr7:105558482-105568777	-	-0.99739	0.172066	-5.79654	6.76981e-09	1.11184e-07	Yes	OK	597.961	800.463	395.459	838.465	762.461	340.454	450.465
ENSMUSG00000059022	Kcp	333088	kielin/chordin-like protein	chr6:29482035-29507952	-	-1.01592	0.175387	-5.79246	6.93633e-09	1.13789e-07	Yes	OK	341.597	460.162	223.032	429.042	491.283	234.515	211.55
ENSMUSG00000028671	Gale	74246	galactose-4-epimerase, UDP	chr4:135965164-135968178	+	1.56638	0.270446	5.79185	6.9617e-09	1.14075e-07	Yes	OK	118.444	56.4887	180.399	63.1194	49.8579	189.241	171.556
ENSMUSG00000037440	Vnn1	22361	vanin 1	chr10:23894687-23905343	+	2.46685	0.42598	5.79099	6.99726e-09	1.14527e-07	Yes	OK	76.1001	16.6876	135.513	27.2949	6.08023	145.779	125.246
ENSMUSG00000047881	Rell1	100532	RELT-like 1	chr5:63908897-63968897	-	-0.771819	0.133491	-5.78181	7.39011e-09	1.2082e-07	Yes	OK	750.045	949.19	550.9	902.437	995.942	571.346	530.454
ENSMUSG00000062078	Qk	19317	quaking	chr17:10210179-10319361	-	-0.970798	0.168033	-5.77744	7.5846e-09	1.23859e-07	Yes	OK	18394.3	24483.9	12304.8	20694.6	28273.1	12910.1	11699.5
ENSMUSG00000050910	Cdr2l	237988	cerebellar degeneration-related protein 2-like	chr11:115381915-115396132	+	-0.963779	0.16696	-5.77252	7.80932e-09	1.27384e-07	Yes	OK	392.605	522.051	263.159	481.073	563.029	265.3	261.017
ENSMUSG00000000489	Pdgfb	18591	platelet derived growth factor, B polypeptide	chr15:79995875-80014808	-	1.10534	0.191501	5.77198	7.83442e-09	1.27649e-07	Yes	OK	250.554	156.427	344.681	162.063	150.79	363.09	326.271
ENSMUSG00000038145	Snrk	20623	SNF related kinase	chr9:122117265-122169702	+	0.646593	0.112092	5.76844	8.00098e-09	1.30215e-07	Yes	OK	1491.33	1159.48	1823.17	1177.09	1141.87	1902.37	1743.97
ENSMUSG00000028480	Glipr2	384009	GLI pathogenesis-related 2	chr4:43957701-43979118	+	-1.00403	0.174148	-5.7654	8.14622e-09	1.32429e-07	Yes	OK	400.213	537.623	262.803	487.896	587.35	276.166	249.44
ENSMUSG00000025425	St8sia5	225742	ST8 alpha-N-acetyl-neuraminide alpha-2,8-sialyltransferase 5	chr18:77185846-77255450	+	-1.71982	0.298325	-5.7649	8.17044e-09	1.32673e-07	Yes	OK	102.721	161.083	44.3596	137.327	184.839	43.4622	45.257
ENSMUSG00000060938	Rpl26	19941	ribosomal protein L26	chr11:68901565-68904534	+	-0.764339	0.13263	-5.76294	8.26602e-09	1.34074e-07	Yes	OK	645.475	815.076	475.875	798.376	831.775	490.76	460.99
ENSMUSG00000009035	Tmem184b	223693	transmembrane protein 184b	chr15:79360683-79403303	-	1.07916	0.187312	5.76129	8.34734e-09	1.3524e-07	Yes	OK	575.114	363.414	786.814	417.953	308.876	861.094	712.535
ENSMUSG00000030254	Rad18	58186	RAD18 E3 ubiquitin protein ligase	chr6:112619850-112696670	-	1.4498	0.251989	5.75342	8.74566e-09	1.41534e-07	Yes	OK	209.943	108.041	311.845	115.15	100.932	372.145	251.545
ENSMUSG00000030116	Mfap5	50530	microfibrillar associated protein 5	chr6:122513675-122529287	+	-0.810306	0.14085	-5.75295	8.7699e-09	1.41767e-07	Yes	OK	2064.56	2638.2	1490.92	2379.77	2896.62	1386.26	1595.57
ENSMUSG00000002900	Lamb1	16777	laminin B1	chr12:31265293-31329639	+	-0.676394	0.117627	-5.75031	8.90802e-09	1.43838e-07	Yes	OK	5620.45	6928.58	4312.31	6558.45	7298.71	4520.97	4103.65
ENSMUSG00000036585	Fgf1	14164	fibroblast growth factor 1	chr18:38838672-38918699	-	-0.779506	0.135722	-5.74342	9.27857e-09	1.49653e-07	Yes	OK	2740.07	3473.62	2006.52	3099.68	3847.57	2061.74	1951.31
ENSMUSG00000057440	Mpp7	75739	membrane protein, palmitoylated 7 (MAGUK p55 subfamily member 7)	chr18:7347961-7626863	-	1.1114	0.193552	5.74215	9.34823e-09	1.50574e-07	Yes	OK	593.258	368.768	817.747	421.365	316.172	920.854	714.64
ENSMUSG00000038174	Fam126b	213056	family with sequence similarity 126, member B	chr1:58522805-58586154	-	0.710817	0.123793	5.742	9.35659e-09	1.50574e-07	Yes	OK	959.238	724.555	1193.92	752.316	696.794	1239.58	1148.26
ENSMUSG00000019872	Smpdl3a	57319	sphingomyelin phosphodiesterase, acid-like 3A	chr10:57794543-57811830	+	0.869516	0.151473	5.74041	9.44457e-09	1.5182e-07	Yes	OK	610.392	428.153	792.63	462.307	393.999	834.836	750.424
ENSMUSG00000030956	Fam53b	77938	family with sequence similarity 53, member B	chr7:132712083-132786935	-	0.731431	0.12744	5.7394	9.50151e-09	1.52565e-07	Yes	OK	1211.22	907.901	1514.53	839.318	976.485	1471.38	1557.68
ENSMUSG00000033066	Gas7	14457	growth arrest specific 7	chr11:67596554-67688992	+	-0.694166	0.121056	-5.73428	9.7927e-09	1.57065e-07	Yes	OK	4882.35	6048.22	3716.48	5775.43	6321.01	3965.02	3467.95
ENSMUSG00000026574	Dpt	56429	dermatopontin	chr1:164796731-164824266	+	2.38004	0.415069	5.73408	9.80403e-09	1.57072e-07	Yes	OK	4015.85	997.784	7033.93	1334.04	661.529	7400.34	6667.51
ENSMUSG00000057193	Slc44a2	68682	solute carrier family 44, member 2	chr9:21337827-21355028	+	-0.77476	0.135124	-5.73367	9.82786e-09	1.57279e-07	Yes	OK	1610.08	2038.29	1181.87	1873.11	2203.48	1102.85	1260.88
ENSMUSG00000021559	Dapk1	69635	death associated protein kinase 1	chr13:60602210-60763191	+	0.83666	0.145947	5.73264	9.88767e-09	1.5806e-07	Yes	OK	929.117	662.139	1196.1	719.903	604.375	1277.61	1114.59
ENSMUSG00000037206	Islr	26968	immunoglobulin superfamily containing leucine-rich repeat	chr9:58156263-58158554	-	-0.891963	0.155612	-5.73197	9.92703e-09	1.58513e-07	Yes	OK	4161.93	5430.29	2893.57	6144.76	4715.83	2686.5	3100.63
ENSMUSG00000070867	Trabd2b	666048	TraB domain containing 2B	chr4:114406723-114615098	+	1.1111	0.193969	5.72825	1.0147e-08	1.61846e-07	Yes	OK	575.787	357.524	794.05	425.63	289.419	830.308	757.792
ENSMUSG00000036885	Arhgef26	622434	Rho guanine nucleotide exchange factor (GEF) 26	chr3:62338776-62462221	+	-1.41441	0.246933	-5.7279	1.01683e-08	1.62006e-07	Yes	OK	378.011	557.745	198.276	424.777	690.714	221.838	174.713
ENSMUSG00000029869	Ephb6	13848	Eph receptor B6	chr6:41605481-41620507	+	-1.01823	0.177909	-5.72328	1.04485e-08	1.66286e-07	Yes	OK	452.533	610.093	294.974	541.633	678.554	314.195	275.752
ENSMUSG00000027435	Cd93	17064	CD93 antigen	chr2:148436650-148443535	-	0.794979	0.138991	5.71963	1.06756e-08	1.69713e-07	Yes	OK	1202.27	873.72	1530.83	948.498	798.942	1627.11	1434.54
ENSMUSG00000059146	E430016F16Rik	414121	RIKEN cDNA E430016F16 gene	chr7:78581065-78718220	-	-1.06716	0.186706	-5.71574	1.09227e-08	1.73449e-07	Yes	OK	699.622	953.146	446.099	906.702	999.59	364.901	527.297
ENSMUSG00000059146	Ntrk3	18213	neurotrophic tyrosine kinase, receptor, type 3	chr7:78192113-78577838	-	-1.06716	0.186706	-5.71574	1.09227e-08	1.73449e-07	Yes	OK	699.622	953.146	446.099	906.702	999.59	364.901	527.297
ENSMUSG00000020869	Lrrc59	98238	leucine rich repeat containing 59	chr11:94629823-94645216	+	0.798272	0.139671	5.71535	1.09476e-08	1.73653e-07	Yes	OK	846.478	614.163	1078.79	656.783	571.542	1140.88	1016.7
ENSMUSG00000024186	Rgs11	50782	regulator of G-protein signaling 11	chr17:26202961-26211324	+	-1.67285	0.293248	-5.70456	1.16641e-08	1.84814e-07	Yes	OK	129.284	200.821	57.7479	170.593	231.049	47.084	68.4118
ENSMUSG00000025889	Snca	20617	synuclein, alpha	chr6:60731572-60829004	-	-1.07114	0.187802	-5.70358	1.17318e-08	1.85683e-07	Yes	OK	422.684	577.217	268.15	498.985	655.449	281.599	254.702
ENSMUSG00000018845	Unc45b	217012	unc-45 myosin chaperone B	chr11:82911252-82943406	+	2.10335	0.368807	5.70311	1.17638e-08	1.85985e-07	Yes	OK	117.803	37.3229	198.283	50.325	24.3209	143.968	252.597
ENSMUSG00000026389	Steap3	68428	STEAP family member 3	chr1:120226415-120265280	-	-0.589092	0.103297	-5.70289	1.17792e-08	1.86023e-07	Yes	OK	1929.63	2321.11	1538.15	2375.51	2266.71	1562.83	1513.48
ENSMUSG00000066621	Tecpr1	70381	tectonin beta-propeller repeat containing 1	chr5:144195346-144223578	-	0.761232	0.1335	5.7021	1.18339e-08	1.86682e-07	Yes	OK	966.066	712.893	1219.24	764.257	661.529	1271.27	1167.21
ENSMUSG00000021286	Zfyve21	68520	zinc finger, FYVE domain containing 21	chr12:111814169-111828388	+	-0.863043	0.151431	-5.69925	1.20337e-08	1.89626e-07	Yes	OK	442.832	573.828	311.837	574.899	572.758	326.872	296.802
ENSMUSG00000020777	Acox1	11430	acyl-Coenzyme A oxidase 1, palmitoyl	chr11:116171882-116199045	-	1.78986	0.31412	5.69802	1.2121e-08	1.90792e-07	Yes	OK	3828.63	1575.33	6081.92	1920.03	1230.64	6648.8	5515.04
ENSMUSG00000054435	Gimap4	107526	GTPase, IMAP family member 4	chr6:48684577-48692062	+	1.92632	0.338267	5.69469	1.23599e-08	1.94341e-07	Yes	OK	90.9984	34.2568	147.74	24.736	43.7777	131.292	164.188
ENSMUSG00000028906	Epb41	269587	erythrocyte membrane protein band 4.1	chr4:131923428-132072097	-	0.908724	0.159591	5.6941	1.24028e-08	1.94802e-07	Yes	OK	860.091	591.729	1128.45	659.342	524.116	1041.28	1215.62
ENSMUSG00000001289	Pfdn5	56612	prefoldin 5	chr15:102326115-102331489	+	-0.786685	0.13834	-5.6866	1.29595e-08	2.03324e-07	Yes	OK	1078.06	1369.73	786.392	1237.65	1501.82	794.995	777.789
ENSMUSG00000052738	Suclg1	56451	succinate-CoA ligase, GDP-forming, alpha subunit	chr6:73248504-73276907	+	0.94141	0.165556	5.68635	1.29787e-08	2.03404e-07	Yes	OK	434.558	294.468	574.647	301.95	286.987	525.168	624.126
ENSMUSG00000059810	Rgs3	50780	regulator of G-protein signaling 3	chr4:62673973-62703019	+	1.55004	0.272626	5.68559	1.3036e-08	2.04079e-07	Yes	OK	233.695	112.142	355.248	141.592	82.6911	304.235	406.261
ENSMUSG00000049091	Sephs2	20768	selenophosphate synthetase 2	chr7:127271878-127274059	-	1.04046	0.183153	5.6808	1.34065e-08	2.09652e-07	Yes	OK	364.471	235.121	493.821	237.977	232.265	438.243	549.399
ENSMUSG00000053253	Ndfip2	76273	Nedd4 family interacting protein 2	chr14:105258672-105309298	+	-1.00606	0.177186	-5.67797	1.36304e-08	2.12922e-07	Yes	OK	998.26	1341.04	655.484	1118.24	1563.84	618.43	692.537
ENSMUSG00000028195	Cyr61	16007	cysteine rich protein 61	chr3:145646970-145649985	-	1.11236	0.19607	5.67329	1.40082e-08	2.18586e-07	Yes	OK	525.091	326.247	723.934	341.186	311.308	598.51	849.358
ENSMUSG00000051359	Ncald	52589	neurocalcin delta	chr15:37366174-37792000	-	-0.962816	0.169778	-5.67102	1.41949e-08	2.21259e-07	Yes	OK	382.608	508.801	256.414	486.19	531.412	277.071	235.757
ENSMUSG00000000317	Bcl6b	12029	B cell CLL/lymphoma 6, member B	chr11:70224126-70229798	-	2.09562	0.369563	5.67053	1.42359e-08	2.21657e-07	Yes	OK	89.8378	28.3755	151.3	40.9423	15.8086	145.779	156.821
ENSMUSG00000022836	Mylk	107589	myosin, light polypeptide kinase	chr16:34784949-35002434	+	0.857001	0.151358	5.66206	1.49564e-08	2.32624e-07	Yes	OK	1177.27	830.47	1524.08	928.879	732.06	1431.53	1616.62
ENSMUSG00000016763	Scube1	64706	signal peptide, CUB domain, EGF-like 1	chr15:83602582-83725039	-	-1.51386	0.268057	-5.64752	1.62778e-08	2.52904e-07	Yes	OK	279.989	422.044	137.935	313.891	530.196	154.834	121.036
ENSMUSG00000030123	Plxnd1	67784	plexin D1	chr6:115954810-115995005	-	0.606058	0.10743	5.64145	1.68622e-08	2.61701e-07	Yes	OK	2412.16	1908.04	2916.28	1973.76	1842.31	3016.09	2816.46
ENSMUSG00000029413	Naaa	67111	N-acylethanolamine acid amidase	chr5:92257659-92278181	-	0.758937	0.134543	5.64084	1.69221e-08	2.62347e-07	Yes	OK	608.279	450.197	766.36	435.865	464.53	775.981	756.739
ENSMUSG00000024451	Arap3	106952	ArfGAP with RhoGAP domain, ankyrin repeat and PH domain 3	chr18:37972622-37997574	-	0.832667	0.147619	5.64063	1.69429e-08	2.62387e-07	Yes	OK	450.92	322.155	579.685	323.274	321.036	566.819	592.551
ENSMUSG00000020826	Nos2	18126	nitric oxide synthase 2, inducible	chr11:78920786-78960226	+	2.7383	0.485731	5.63749	1.7255e-08	2.66934e-07	Yes	OK	35.5378	4.87285	66.2027	8.52965	1.21605	66.0987	66.3068
ENSMUSG00000028832	Stmn1	16765	stathmin 1	chr4:134468319-134473843	+	-1.51018	0.268177	-5.63127	1.78886e-08	2.76438e-07	Yes	OK	118.13	177.889	58.3709	161.21	194.567	58.855	57.8869
ENSMUSG00000028528	Dnajc6	72685	DnaJ heat shock protein family (Hsp40) member C6	chr4:101496647-101642799	+	1.91652	0.340349	5.63105	1.7912e-08	2.76502e-07	Yes	OK	76.5853	28.4849	124.686	29.0008	27.9691	104.128	145.243
ENSMUSG00000029405	G3bp2	23881	GTPase activating protein (SH3 domain) binding protein 2	chr5:92052144-92083744	-	0.622844	0.110613	5.63086	1.79312e-08	2.76502e-07	Yes	OK	1449.39	1138.59	1760.19	1143.83	1133.35	1829.03	1691.35
ENSMUSG00000033083	Tbc1d4	210789	TBC1 domain family, member 4	chr14:101442359-101609191	-	1.298	0.230709	5.62612	1.84313e-08	2.83702e-07	Yes	OK	608.131	340.69	875.572	433.306	248.073	928.098	823.046
ENSMUSG00000025428	Atp5a1	11946	ATP synthase, H+ transporting, mitochondrial F1 complex, alpha subunit 1	chr18:77773767-77782868	+	0.609355	0.10831	5.62606	1.84376e-08	2.83702e-07	Yes	OK	4374.96	3455.5	5294.41	3636.19	3274.81	5245.34	5343.48
ENSMUSG00000026640	Plxna2	18845	plexin A2	chr1:194619828-194816868	+	0.683792	0.121674	5.61986	1.91108e-08	2.93747e-07	Yes	OK	936.682	715.734	1157.63	748.051	683.418	1168.05	1147.21
ENSMUSG00000042357	Gjb5	14622	gap junction protein, beta 5	chr4:127354808-127358164	-	-1.60364	0.285387	-5.61919	1.91858e-08	2.94585e-07	Yes	OK	110.041	169.005	51.077	154.387	183.623	57.9495	44.2045
ENSMUSG00000028405	Aco1	11428	aconitase 1	chr4:40143264-40199009	+	0.990143	0.176241	5.61812	1.93049e-08	2.96098e-07	Yes	OK	1583.07	1046.88	2119.25	1246.18	847.584	2164.05	2074.45
ENSMUSG00000036854	Hspb6	243912	heat shock protein, alpha-crystallin-related, B6	chr7:30553301-30555439	+	1.88431	0.335446	5.61732	1.93937e-08	2.97143e-07	Yes	OK	85.8185	32.8045	138.832	31.5597	34.0493	111.372	166.293
ENSMUSG00000032309	Fbxo22	71999	F-box protein 22	chr9:55208934-55224433	+	0.985313	0.175627	5.61024	2.02045e-08	3.09236e-07	Yes	OK	347.944	230.747	465.141	241.389	220.104	499.815	430.468
ENSMUSG00000031558	Slit2	20563	slit homolog 2 (Drosophila)	chr5:47983154-48307736	+	-1.15514	0.205995	-5.60759	2.05161e-08	3.13672e-07	Yes	OK	1271.22	1769.94	772.508	1357.07	2182.8	726.18	818.836
ENSMUSG00000037419	Endod1	71946	endonuclease domain containing 1	chr9:14353989-14381242	-	-0.952428	0.169966	-5.60364	2.09901e-08	3.20579e-07	Yes	OK	1444.24	1914.88	973.609	1587.37	2242.39	971.56	975.657
ENSMUSG00000029545	Acads	11409	acyl-Coenzyme A dehydrogenase, short chain	chr5:115110298-115119346	-	1.01834	0.181787	5.60184	2.12089e-08	3.23576e-07	Yes	OK	519.894	338.632	701.156	382.982	294.283	762.399	639.913
ENSMUSG00000026568	Mpc2	70456	mitochondrial pyruvate carrier 2	chr1:165461207-165481214	+	0.797249	0.142344	5.60087	2.13281e-08	3.2505e-07	Yes	OK	557.28	404.578	709.982	418.806	390.351	737.951	682.013
ENSMUSG00000005338	Cadm3	94332	cell adhesion molecule 3	chr1:173334253-173367695	-	-0.809397	0.144622	-5.59664	2.1855e-08	3.32728e-07	Yes	OK	2002.15	2558.83	1445.48	2235.62	2882.03	1453.27	1437.7
ENSMUSG00000047146	Tet1	52463	tet methylcytosine dioxygenase 1	chr10:62804569-62880014	-	-0.983999	0.175879	-5.59477	2.2092e-08	3.35981e-07	Yes	OK	283.204	378.335	188.072	382.129	374.542	191.958	184.185
ENSMUSG00000028197	Col24a1	71355	collagen, type XXIV, alpha 1	chr3:145292471-145552011	+	-1.59661	0.285803	-5.58641	2.31806e-08	3.52165e-07	Yes	OK	302.559	463.879	141.24	317.303	610.455	153.023	129.456
ENSMUSG00000027580	Helz2	229003	helicase with zinc finger 2, transcriptional coactivator	chr2:181227614-181242027	-	0.899678	0.161068	5.58571	2.32746e-08	3.53218e-07	Yes	OK	711.498	491.538	931.459	550.163	432.912	985.142	877.775
ENSMUSG00000037016	Frem2	242022	Fras1 related extracellular matrix protein 2	chr3:53513937-53657355	-	-1.09229	0.195597	-5.58437	2.34545e-08	3.55574e-07	Yes	OK	265.337	364.042	166.631	377.864	350.221	183.809	149.453
ENSMUSG00000041426	Hibch	227095	3-hydroxyisobutyryl-Coenzyme A hydrolase	chr1:52845037-52920986	+	1.11282	0.199424	5.58016	2.40301e-08	3.63917e-07	Yes	OK	408.937	254.414	563.461	255.89	252.938	656.46	470.462
ENSMUSG00000028289	Epha7	13841	Eph receptor A7	chr4:28813130-28967503	+	-1.98021	0.355113	-5.57629	2.45701e-08	3.71354e-07	Yes	OK	73.1164	120.547	25.6855	96.3851	144.709	27.1638	24.2072
ENSMUSG00000041378	Cldn5	12741	claudin 5	chr16:18776846-18778262	+	1.34773	0.241689	5.57627	2.45728e-08	3.71354e-07	Yes	OK	300.463	163.567	437.359	188.505	138.629	517.924	356.794
ENSMUSG00000040605	Bace2	56175	beta-site APP-cleaving enzyme 2	chr16:97356727-97442936	+	-0.92258	0.165455	-5.57603	2.46065e-08	3.71473e-07	Yes	OK	771.702	1014.52	528.882	1052.56	976.485	453.636	604.128
ENSMUSG00000038462	Uqcrfs1	66694	ubiquinol-cytochrome c reductase, Rieske iron-sulfur polypeptide 1	chr13:30540311-30545316	-	0.838419	0.150367	5.5758	2.4639e-08	3.71574e-07	Yes	OK	560.507	398.634	722.38	432.454	364.814	734.329	710.43
ENSMUSG00000027222	Pex16	18633	peroxisomal biogenesis factor 16	chr2:92375238-92381220	+	1.30746	0.234501	5.57551	2.46806e-08	3.71811e-07	Yes	OK	397.584	221.526	573.642	261.86	181.191	673.663	473.62
ENSMUSG00000006390	Elovl1	54325	elongation of very long chain fatty acids (FEN1/Elo2, SUR4/Elo3, yeast)-like 1	chr4:118429700-118432952	+	-0.937311	0.168328	-5.56835	2.5716e-08	3.86921e-07	Yes	OK	643.254	850.035	436.472	736.962	963.108	444.582	428.363
ENSMUSG00000048756	Foxo3	56484	forkhead box O3	chr10:42185785-42276742	-	-0.554615	0.0996038	-5.56821	2.57374e-08	3.86921e-07	Yes	OK	2000.52	2383.31	1617.73	2374.66	2391.96	1626.21	1609.25
ENSMUSG00000026526	Fh1	14194	fumarate hydratase 1	chr1:175601377-175625635	-	0.752186	0.135288	5.55988	2.6996e-08	4.05419e-07	Yes	OK	588.614	436.222	741.007	444.395	428.048	725.275	756.739
ENSMUSG00000022477	Aco2	11429	aconitase 2, mitochondrial	chr15:81872462-81915137	+	0.810371	0.145791	5.55845	2.72186e-08	4.08336e-07	Yes	OK	1624.43	1171.42	2077.43	1323.8	1019.05	2069.89	2084.98
ENSMUSG00000056602	Fry	320365	FRY microtubule binding protein	chr5:150259929-150497753	+	2.17087	0.390741	5.55579	2.76358e-08	4.14163e-07	Yes	OK	2796.17	836.596	4755.75	1094.35	578.838	5035.27	4476.23
ENSMUSG00000045128	Rpl18a	76808	ribosomal protein L18A	chr8:70894721-70897443	-	-0.807093	0.145306	-5.55442	2.7853e-08	4.16983e-07	Yes	OK	1916.09	2447.18	1385	2163.12	2731.24	1310.2	1459.8
ENSMUSG00000014329	Bicc1	83675	BicC family RNA binding protein 1	chr10:70925095-71159634	-	-0.75363	0.135755	-5.55138	2.83421e-08	4.23865e-07	Yes	OK	2489.14	3132.79	1845.48	3241.27	3024.31	1647.03	2043.93
ENSMUSG00000022419	Deptor	97998	DEP domain containing MTOR-interacting protein	chr15:55112316-55259273	+	0.536919	0.0969527	5.53795	3.06028e-08	4.572e-07	Yes	OK	2715.67	2212.48	3218.86	2220.27	2204.69	3217.1	3220.61
ENSMUSG00000027962	Vcam1	22329	vascular cell adhesion molecule 1	chr3:116110019-116129688	-	0.94538	0.170719	5.53764	3.06572e-08	4.57536e-07	Yes	OK	350.069	237.354	462.784	221.771	252.938	444.582	480.987
ENSMUSG00000024913	Lrp5	16973	low density lipoprotein receptor-related protein 5	chr19:3584824-3686564	-	1.09289	0.197445	5.53517	3.1092e-08	4.63545e-07	Yes	OK	895.624	561.291	1229.96	682.372	440.209	1294.81	1165.1
ENSMUSG00000021990	Spata13	219140	spermatogenesis associated 13	chr14:60634704-60764556	+	-0.946475	0.171069	-5.53272	3.15307e-08	4.69599e-07	Yes	OK	840.545	1113.35	567.736	959.586	1267.12	610.281	525.192
ENSMUSG00000022799	Arhgap31	12549	Rho GTPase activating protein 31	chr16:38598342-38713035	-	-0.53996	0.0975997	-5.53239	3.15894e-08	4.69987e-07	Yes	OK	3158.58	3746.77	2570.39	3776.08	3717.45	2531.67	2609.12
ENSMUSG00000047963	Stbd1	52331	starch binding domain 1	chr5:92603050-92606579	+	-0.991758	0.179283	-5.53181	3.16943e-08	4.7106e-07	Yes	OK	290.364	388.899	191.829	366.775	411.024	191.052	192.605
ENSMUSG00000025231	Sufu	24069	suppressor of fused homolog (Drosophila)	chr19:46396895-46488804	+	0.848272	0.153487	5.52668	3.26351e-08	4.84543e-07	Yes	OK	400.383	283.933	516.833	285.743	282.123	524.262	509.404
ENSMUSG00000000876	Pxmp4	59038	peroxisomal membrane protein 4	chr2:154587043-154603673	-	1.16645	0.211077	5.52615	3.27328e-08	4.85492e-07	Yes	OK	363.124	218.658	507.59	252.478	184.839	566.819	448.36
ENSMUSG00000020456	Ogdh	18293	oxoglutarate (alpha-ketoglutarate) dehydrogenase (lipoamide)	chr11:6291596-6359094	+	0.717083	0.129767	5.52593	3.27746e-08	4.85611e-07	Yes	OK	2808.7	2114.82	3502.59	2327.74	1901.9	3546.69	3458.48
ENSMUSG00000024227	Pdzph1	69239	PDZ and pleckstrin homology domains 1	chr17:58878807-58991375	-	-1.21739	0.220361	-5.52452	3.3038e-08	4.8901e-07	Yes	OK	194.297	274.778	113.817	251.625	297.931	121.332	106.301
ENSMUSG00000019302	Atp6v0a1	11975	ATPase, H+ transporting, lysosomal V0 subunit A1	chr11:101009451-101063717	+	0.829831	0.150221	5.52405	3.31271e-08	4.89824e-07	Yes	OK	1332.27	952.259	1712.28	1050.85	853.664	1855.29	1569.26
ENSMUSG00000028389	Zfp37	22696	zinc finger protein 37	chr4:62189536-62208546	-	-1.18917	0.21534	-5.52228	3.34631e-08	4.94285e-07	Yes	OK	193.06	271.092	115.028	274.655	267.53	125.859	104.196
ENSMUSG00000024378	Stard4	170459	StAR-related lipid transfer (START) domain containing 4	chr18:33201420-33213816	-	-0.923447	0.167264	-5.52089	3.37285e-08	4.97695e-07	Yes	OK	635.616	837.175	434.058	765.963	908.386	480.8	387.316
ENSMUSG00000033933	Vhl	22346	von Hippel-Lindau tumor suppressor	chr6:113624020-113631633	+	0.917648	0.166266	5.51917	3.40614e-08	5.02092e-07	Yes	OK	557.112	382.156	732.068	372.746	391.567	647.405	816.731
ENSMUSG00000021708	Rasgrf2	19418	RAS protein-specific guanine nucleotide-releasing factor 2	chr13:91880406-91988042	-	0.841195	0.152477	5.51688	3.45071e-08	5.07772e-07	Yes	OK	538.757	383.2	694.314	382.129	384.271	639.256	749.372
ENSMUSG00000060227	Casc4	319996	cancer susceptibility candidate 4	chr2:121866969-121936207	+	-0.915101	0.165878	-5.51673	3.45367e-08	5.07772e-07	Yes	OK	405.494	532.14	278.849	536.515	527.764	253.529	304.169
ENSMUSG00000004846	Plod3	26433	procollagen-lysine, 2-oxoglutarate 5-dioxygenase 3	chr5:136987018-136996646	+	0.774357	0.140367	5.51665	3.45527e-08	5.07772e-07	Yes	OK	908.549	666.905	1150.19	683.225	650.585	1253.16	1047.23
ENSMUSG00000020656	Grhl1	195733	grainyhead-like 1 (Drosophila)	chr12:24580718-24617391	+	2.00124	0.36278	5.51639	3.46039e-08	5.08006e-07	Yes	OK	66.2027	23.0041	109.401	20.4712	25.537	91.4516	127.351
ENSMUSG00000033446	Lpar6	67168	lysophosphatidic acid receptor 6	chr14:73237890-73240358	+	0.994142	0.180386	5.5112	3.56396e-08	5.22678e-07	Yes	OK	305.425	201.827	409.022	203.006	200.648	439.149	378.896
ENSMUSG00000029701	Rbm28	68272	RNA binding motif protein 28	chr6:29123572-29164724	-	0.829078	0.150512	5.50838	3.62142e-08	5.30564e-07	Yes	OK	562.623	403.091	722.155	391.511	414.672	775.981	668.33
ENSMUSG00000020023	Tmcc3	319880	transmembrane and coiled coil domains 3	chr10:94514856-94590954	+	0.705133	0.128048	5.50681	3.65403e-08	5.34796e-07	Yes	OK	1351.21	1024.68	1677.74	939.115	1110.25	1716.76	1638.72
ENSMUSG00000014846	Tppp3	67971	tubulin polymerization-promoting protein family member 3	chr8:105467491-105471422	-	-0.643066	0.116795	-5.50596	3.67169e-08	5.36835e-07	Yes	OK	1535.77	1876.06	1195.47	1918.32	1833.8	1265.84	1125.11
ENSMUSG00000024981	Acsl5	433256	acyl-CoA synthetase long-chain family member 5	chr19:55253368-55296628	+	0.888945	0.161466	5.50547	3.68178e-08	5.37764e-07	Yes	OK	544.67	377.889	711.452	421.365	334.413	719.842	703.062
ENSMUSG00000022122	Ednrb	13618	endothelin receptor type B	chr14:103814614-103843701	-	1.27535	0.2317	5.5043	3.70636e-08	5.40805e-07	Yes	OK	544.253	310.579	777.926	240.536	380.622	892.785	663.068
ENSMUSG00000021065	Fut8	53618	fucosyltransferase 8	chr12:77238738-77475996	+	-1.08043	0.196441	-5.50002	3.79749e-08	5.53541e-07	Yes	OK	1743.06	2385.14	1100.98	1843.26	2927.02	1107.38	1094.59
ENSMUSG00000037606	Osbpl5	79196	oxysterol binding protein-like 5	chr7:143688761-143741963	-	-0.659952	0.120138	-5.49327	3.94554e-08	5.74539e-07	Yes	OK	1289.42	1583.17	995.669	1500.37	1665.98	1030.42	960.922
ENSMUSG00000051234	Rnf7	19823	ring finger protein 7	chr9:96470936-96478675	-	-0.863442	0.157347	-5.48749	4.07677e-08	5.93049e-07	Yes	OK	526.383	682.78	369.987	628.636	736.924	388.443	351.531
ENSMUSG00000024079	Eif2ak2	19106	eukaryotic translation initiation factor 2-alpha kinase 2	chr17:78852549-78882572	-	1.00495	0.183168	5.48649	4.10009e-08	5.95839e-07	Yes	OK	315.492	206.708	424.275	220.065	193.351	393.876	454.675
ENSMUSG00000020376	Rnf130	59044	ring finger protein 130	chr11:50025330-50104759	+	-0.667799	0.1218	-5.48274	4.18781e-08	6.07972e-07	Yes	OK	1132.64	1393.64	871.636	1311.01	1476.28	872.865	870.408
ENSMUSG00000019936	Epyc	13516	epiphycan	chr10:97644067-97681900	+	-1.75011	0.31933	-5.48056	4.23981e-08	6.14901e-07	Yes	OK	119.297	188.421	50.1716	234.566	142.277	56.1386	44.2045
ENSMUSG00000025666	Tmem47	192216	transmembrane protein 47	chrX:81070643-81097875	+	-0.901525	0.164595	-5.47725	4.31988e-08	6.25882e-07	Yes	OK	609.49	798.319	420.662	702.844	893.794	431.905	409.418
ENSMUSG00000020593	Lpin1	14245	lipin 1	chr12:16535668-16589770	-	1.71401	0.312961	5.47676	4.33195e-08	6.27e-07	Yes	OK	2013.92	867.28	3160.56	1073.03	661.529	3196.28	3124.84
ENSMUSG00000042686	Jph1	57339	junctophilin 1	chr1:16994939-17097889	-	1.98858	0.363187	5.47536	4.36622e-08	6.31325e-07	Yes	OK	128.697	44.6192	212.774	50.325	38.9135	134.008	291.539
ENSMUSG00000017286	Glod4	67201	glyoxalase domain containing 4	chr11:76220394-76243699	-	-0.896133	0.163677	-5.47501	4.37488e-08	6.31942e-07	Yes	OK	936.05	1224.17	647.927	1055.97	1392.37	679.096	616.758
ENSMUSG00000022376	Adcy8	11514	adenylate cyclase 8	chr15:64699034-64922296	-	-1.53027	0.279608	-5.47292	4.42687e-08	6.38811e-07	Yes	OK	123.704	187.372	60.0348	159.505	215.24	64.2878	55.7819
ENSMUSG00000033684	Qsox1	104009	quiescin Q6 sulfhydryl oxidase 1	chr1:155778154-155812899	-	0.816253	0.149196	5.47102	4.4745e-08	6.45037e-07	Yes	OK	567.186	408.227	726.145	418.806	397.647	778.697	673.593
ENSMUSG00000052581	Lrrtm4	243499	leucine rich repeat transmembrane neuronal 4	chr6:80018876-80810143	+	-1.72867	0.316389	-5.46374	4.66205e-08	6.71401e-07	Yes	OK	107.634	169.414	45.8531	138.18	200.648	38.0294	53.6769
ENSMUSG00000021460	Auh	11992	AU RNA binding protein/enoyl-coenzyme A hydratase	chr13:52835109-52929677	-	0.878418	0.160831	5.46174	4.71483e-08	6.78323e-07	Yes	OK	527.383	368.662	686.104	376.158	361.166	753.344	618.863
ENSMUSG00000037936	Scarb1	20778	scavenger receptor class B, member 1	chr5:125277086-125341094	-	0.930628	0.170456	5.45963	4.7714e-08	6.85775e-07	Yes	OK	532.659	362.363	702.955	400.041	324.684	759.682	646.228
ENSMUSG00000032479	Map4	17758	microtubule-associated protein 4	chr9:110052020-110083954	+	-0.718124	0.131551	-5.45892	4.7904e-08	6.87819e-07	Yes	OK	7966.43	9935.1	5997.76	8981.73	10888.5	6097.38	5898.15
ENSMUSG00000029776	Hibadh	58875	3-hydroxyisobutyrate dehydrogenase	chr6:52546229-52640300	-	0.714152	0.130901	5.45566	4.87925e-08	6.99878e-07	Yes	OK	944.641	711.795	1177.49	760.845	662.745	1215.13	1139.85
ENSMUSG00000037624	Kcnk2	16526	potassium channel, subfamily K, member 2	chr1:189207929-189343353	-	-1.02496	0.187898	-5.45489	4.90024e-08	7.02189e-07	Yes	OK	538.417	726.685	350.148	813.729	639.64	392.97	307.327
ENSMUSG00000092274	Neat1	66961	nuclear paraspeckle assembly transcript 1 (non-protein coding)	chr19:5842295-5845480	-	0.626487	0.114862	5.45424	4.91824e-08	7.04067e-07	Yes	OK	14288.2	11204.6	17371.8	10593	11816.3	17760.6	16983
ENSMUSG00000022636	Alcam	11658	activated leukocyte cell adhesion molecule	chr16:52248995-52453081	-	1.24604	0.228504	5.45301	4.95256e-08	7.07865e-07	Yes	OK	463.444	266.888	660	325.833	207.944	744.289	575.711
ENSMUSG00000003731	Kpna6	16650	karyopherin (importin) alpha 6	chr4:129643978-129672767	-	0.695147	0.127483	5.45287	4.95634e-08	7.07865e-07	Yes	OK	1171.68	890.508	1452.86	955.321	825.695	1498.54	1407.18
ENSMUSG00000022579	Gpihbp1	68453	GPI-anchored HDL-binding protein 1	chr15:75596657-75598213	+	2.74747	0.503869	5.45276	4.95953e-08	7.07865e-07	Yes	OK	163.33	22.105	304.554	33.2657	10.9444	332.304	276.804
ENSMUSG00000037907	Ankrd13b	268445	ankyrin repeat domain 13b	chr11:77470486-77489678	-	-1.00612	0.18464	-5.44907	5.06331e-08	7.21961e-07	Yes	OK	267.782	360.06	175.504	348.01	372.11	184.714	166.293
ENSMUSG00000029030	Tprgl	67808	transformation related protein 63 regulated like	chr4:154157484-154160684	-	-0.638628	0.117257	-5.4464	5.13992e-08	7.32159e-07	Yes	OK	1957.59	2388.88	1526.3	2231.36	2546.4	1494.92	1557.68
ENSMUSG00000052337	Immt	76614	inner membrane protein, mitochondrial	chr6:71831319-71875266	+	0.647564	0.118914	5.44565	5.16174e-08	7.34539e-07	Yes	OK	1250.04	971.165	1528.92	987.734	954.596	1611.72	1446.12
ENSMUSG00000040785	Ttc3	22129	tetratricopeptide repeat domain 3	chr16:94370738-94469221	+	-0.575041	0.105605	-5.44519	5.1751e-08	7.35713e-07	Yes	OK	3403.27	4078.38	2728.15	3957.76	4199.01	2630.37	2825.93
ENSMUSG00000002808	Epdr1	105298	ependymin related protein 1 (zebrafish)	chr13:19591707-19619830	-	-0.9341	0.171574	-5.4443	5.20091e-08	7.38652e-07	Yes	OK	889.848	1174.37	605.328	1050	1298.74	529.695	680.96
ENSMUSG00000098188	Sowahc	268301	sosondowah ankyrin repeat domain family member C	chr10:59221921-59226433	+	0.822933	0.151164	5.44399	5.21004e-08	7.39219e-07	Yes	OK	717.047	514.325	919.769	537.368	491.283	1005.97	833.571
ENSMUSG00000064105	Cnnm2	94219	cyclin M2	chr19:46761608-46878580	+	1.20092	0.220665	5.44229	5.26007e-08	7.45582e-07	Yes	OK	376.165	221.779	530.551	272.096	171.462	543.277	517.824
ENSMUSG00000039470	Zdhhc2	70546	zinc finger, DHHC domain containing 2	chr8:40423814-40484842	+	-1.04485	0.192004	-5.44179	5.2748e-08	7.46934e-07	Yes	OK	1261.95	1712.62	811.277	1374.98	2050.25	877.392	745.162
ENSMUSG00000004610	Etfb	110826	electron transferring flavoprotein, beta polypeptide	chr7:43444071-43457800	+	0.663668	0.122009	5.43952	5.34257e-08	7.55787e-07	Yes	OK	1124.22	866.334	1382.11	920.35	812.319	1371.77	1392.44
ENSMUSG00000056737	Capg	12332	capping protein (actin filament), gelsolin-like	chr6:72544390-72562983	+	-0.829836	0.15265	-5.43621	5.44272e-08	7.69198e-07	Yes	OK	1146.27	1473.59	818.939	1306.74	1640.45	873.77	764.107
ENSMUSG00000045005	Fzd5	14367	frizzled class receptor 5	chr1:64730557-64737750	-	1.22094	0.224667	5.43445	5.49646e-08	7.76032e-07	Yes	OK	175.679	102.505	248.853	112.591	92.4195	253.529	244.177
ENSMUSG00000025503	Taldo1	21351	transaldolase 1	chr7:141392159-141402976	+	0.745621	0.137225	5.43355	5.52424e-08	7.79189e-07	Yes	OK	860.743	640.235	1081.25	645.695	634.776	1168.95	993.549
ENSMUSG00000008035	Mid1ip1	68041	Mid1 interacting protein 1 (gastrulation specific G12-like (zebrafish))	chrX:10717364-10719702	+	-0.840624	0.154718	-5.43327	5.53307e-08	7.7967e-07	Yes	OK	915.849	1179.11	652.585	1290.54	1067.69	595.794	709.377
ENSMUSG00000020728	Cep112	76380	centrosomal protein 112	chr11:108682608-108860615	+	-0.847031	0.155962	-5.431	5.60386e-08	7.88872e-07	Yes	OK	432.754	558.884	306.624	527.986	589.782	313.29	299.959
ENSMUSG00000061353	Cxcl12	20315	chemokine (C-X-C motif) ligand 12	chr6:117168534-117181368	+	0.695628	0.128128	5.42916	5.66211e-08	7.96293e-07	Yes	OK	1934.08	1469.85	2398.31	1572.87	1366.84	2246.45	2550.18
ENSMUSG00000037358	4930578C19Rik	75905	RIKEN cDNA 4930578C19 gene	chrX:18418426-18461397	-	1.99273	0.36709	5.42846	5.68433e-08	7.98637e-07	Yes	OK	64.5813	21.9782	107.184	28.1479	15.8086	112.277	102.091
ENSMUSG00000025969	Nrp2	18187	neuropilin 2	chr1:62703316-62797091	+	-0.613292	0.11302	-5.4264	5.75019e-08	8.07103e-07	Yes	OK	2121.67	2569.93	1673.42	2691.96	2447.9	1737.58	1609.25
ENSMUSG00000006931	P3h4	66180	prolyl 3-hydroxylase family member 4 (non-enzymatic)	chr11:100408749-100414819	-	-1.12373	0.207115	-5.42562	5.77542e-08	8.09854e-07	Yes	OK	224.079	309.45	138.709	325.833	293.067	125.859	151.558
ENSMUSG00000056116	H2-T22	15039	histocompatibility 2, T region locus 22	chr17:36038408-36042702	-	0.90293	0.166564	5.42092	5.92927e-08	8.30617e-07	Yes	OK	442.229	304.776	579.681	333.51	276.042	605.754	553.609
ENSMUSG00000056116	H2-T9	15051	histocompatibility 2, T region locus 9	chr17:36038408-36042692	-	0.90293	0.166564	5.42092	5.92927e-08	8.30617e-07	Yes	OK	442.229	304.776	579.681	333.51	276.042	605.754	553.609
ENSMUSG00000040009	Gnaz	14687	guanine nucleotide binding protein, alpha z subunit	chr10:74967230-75015877	+	-1.31508	0.242884	-5.41445	6.14762e-08	8.60368e-07	Yes	OK	145.705	210.302	81.1079	226.036	194.567	76.9642	85.2516
ENSMUSG00000039384	Dusp10	63953	dual specificity phosphatase 10	chr1:184034460-184075636	+	1.87718	0.346852	5.41205	6.23064e-08	8.71139e-07	Yes	OK	99.2801	37.1414	161.419	51.1779	23.1049	170.227	152.611
ENSMUSG00000031722	Hp	15439	haptoglobin	chr8:109575127-109579172	-	2.9039	0.536722	5.41043	6.28738e-08	8.78218e-07	Yes	OK	9862.76	894.218	18831.3	1374.98	413.456	20875.4	16787.2
ENSMUSG00000050700	Emilin3	280635	elastin microfibril interfacer 3	chr2:160906437-160912339	-	-1.5544	0.287441	-5.40773	6.38285e-08	8.9069e-07	Yes	OK	122.346	186.038	58.6533	162.916	209.16	48.8949	68.4118
ENSMUSG00000048078	Tenm4	23966	teneurin transmembrane protein 4	chr7:96211670-96911092	+	2.81805	0.521391	5.40487	6.48537e-08	9.04119e-07	Yes	OK	2866.13	329.625	5402.64	493.867	165.382	6005.93	4799.35
ENSMUSG00000010936	Vac14	234729	Vac14 homolog (S. cerevisiae)	chr8:110618637-110720398	+	0.961561	0.177929	5.40419	6.51023e-08	9.06706e-07	Yes	OK	504.394	338.534	670.254	346.304	330.765	760.588	579.921
ENSMUSG00000062006	Gm4705	100043876	predicted gene 4705	NA	NA	-0.657981	0.121779	-5.40307	6.55109e-08	9.11514e-07	Yes	OK	1133.89	1391.58	876.199	1317.83	1465.34	900.934	851.463
ENSMUSG00000062006	Rpl34-ps1	619547	ribosomal protein L34, pseudogene 1	chr3:130726836-130730329	-	-0.657981	0.121779	-5.40307	6.55109e-08	9.11514e-07	Yes	OK	1133.89	1391.58	876.199	1317.83	1465.34	900.934	851.463
ENSMUSG00000062006	Rpl34	68436	ribosomal protein L34	chr3:130726826-130730337	-	-0.657981	0.121779	-5.40307	6.55109e-08	9.11514e-07	Yes	OK	1133.89	1391.58	876.199	1317.83	1465.34	900.934	851.463
ENSMUSG00000060924	Csmd1	94109	CUB and Sushi multiple domains 1	chr8:15892544-17535385	-	-0.975441	0.180582	-5.40166	6.60272e-08	9.1781e-07	Yes	OK	946.192	1262.34	630.042	1042.32	1482.36	601.226	658.858
ENSMUSG00000054555	Adam12	11489	a disintegrin and metallopeptidase domain 12 (meltrin alpha)	chr7:133883198-134225097	-	1.55567	0.288071	5.4003	6.65297e-08	9.23903e-07	Yes	OK	251.113	121.083	381.143	85.2965	156.87	445.487	316.799
ENSMUSG00000046447	Camk2n1	66259	calcium/calmodulin-dependent protein kinase II inhibitor 1	chr4:138455147-138460126	+	-0.868274	0.160808	-5.39945	6.6845e-08	9.26886e-07	Yes	OK	1288.43	1672.84	904.028	1421.89	1923.78	908.178	899.878
ENSMUSG00000042978	Sbk1	104175	SH3-binding kinase 1	chr7:126272618-126294999	+	1.12526	0.208406	5.39938	6.68734e-08	9.26886e-07	Yes	OK	391.033	240.155	541.911	285.743	194.567	507.058	576.764
ENSMUSG00000021830	Txndc16	70561	thioredoxin domain containing 16	chr14:45134447-45219425	-	-0.860476	0.159397	-5.39833	6.7263e-08	9.31389e-07	Yes	OK	1106.19	1433.27	779.102	1233.39	1633.15	755.155	803.049
ENSMUSG00000035284	Vps13c	320528	vacuolar protein sorting 13C	chr9:67840395-67995634	+	0.778238	0.144225	5.39598	6.81491e-08	9.42089e-07	Yes	OK	2179.64	1595.28	2764.01	1800.61	1389.94	2713.67	2814.35
ENSMUSG00000020865	Abcc3	76408	ATP-binding cassette, sub-family C (CFTR/MRP), member 3	chr11:94343294-94392976	-	1.0481	0.194238	5.39594	6.81667e-08	9.42089e-07	Yes	OK	249.628	160.438	338.819	160.358	160.518	363.996	313.642
ENSMUSG00000039533	Mmd2	75104	monocyte to macrophage differentiation-associated 2	chr5:142563480-142608752	-	-1.47991	0.274443	-5.39242	6.95146e-08	9.59796e-07	Yes	OK	113.835	170.584	57.0863	152.681	188.487	55.2332	58.9394
ENSMUSG00000060002	Chpt1	212862	choline phosphotransferase 1	chr10:88473475-88503970	-	0.802381	0.148908	5.38843	7.10776e-08	9.80363e-07	Yes	OK	4610.67	3339.92	5881.42	3462.19	3217.66	6648.8	5114.04
ENSMUSG00000046916	Myct1	68632	myc target 1	chr10:5593727-5606791	+	1.92702	0.357632	5.38827	7.11405e-08	9.80363e-07	Yes	OK	78.6515	28.2487	129.054	35.8246	20.6728	108.655	149.453
ENSMUSG00000030772	Dkk3	50781	dickkopf WNT signaling pathway inhibitor 3	chr7:112116018-112159057	-	-0.969802	0.180024	-5.38707	7.16145e-08	9.8595e-07	Yes	OK	862.737	1148.09	577.378	1282.01	1014.18	498.004	656.753
ENSMUSG00000049791	Fzd4	14366	frizzled class receptor 4	chr7:89404365-89410110	+	2.29153	0.425403	5.38672	7.17546e-08	9.86934e-07	Yes	OK	4493.38	1167	7819.75	1578.84	755.165	7683.75	7955.76
ENSMUSG00000039252	Lgi2	246316	leucine-rich repeat LGI family, member 2	chr5:52533516-52566306	-	1.13308	0.210515	5.38244	7.34814e-08	1.00972e-06	Yes	OK	447.462	273.703	621.22	330.951	216.456	586.739	655.7
ENSMUSG00000000340	Dbt	13171	dihydrolipoamide branched chain transacylase E2	chr3:116513078-116549981	+	0.834261	0.155054	5.38046	7.42939e-08	1.01927e-06	Yes	OK	503.34	358.815	647.865	379.57	338.061	686.34	609.391
ENSMUSG00000034810	Scn7a	20272	sodium channel, voltage-gated, type VII, alpha	chr2:66673425-66784910	-	-0.949829	0.176535	-5.38041	7.4318e-08	1.01927e-06	Yes	OK	9010.13	11940.2	6080.08	9939.61	13940.8	6548.3	5611.87
ENSMUSG00000022220	Adcy4	104110	adenylate cyclase 4	chr14:55769091-55784019	-	1.29797	0.241255	5.38005	7.44637e-08	1.02029e-06	Yes	OK	169.298	94.2928	244.303	108.327	80.259	231.798	256.807
ENSMUSG00000021484	Lman2	66890	lectin, mannose-binding 2	chr13:55343832-55362783	-	0.721826	0.134235	5.37732	7.56047e-08	1.03494e-06	Yes	OK	1597.21	1199.5	1994.92	1311.86	1087.15	2087.99	1901.85
ENSMUSG00000033192	Lpcat2	270084	lysophosphatidylcholine acyltransferase 2	chr8:92855349-92919279	+	-1.24121	0.230904	-5.37545	7.6393e-08	1.04474e-06	Yes	OK	212.605	302.447	122.763	255.89	349.005	121.332	124.194
ENSMUSG00000047797	Gjb1	14618	gap junction protein, beta 1	chrX:101382117-101385629	+	-1.40829	0.262061	-5.3739	7.70537e-08	1.05277e-06	Yes	OK	234.467	346.17	122.763	261.86	430.48	121.332	124.194
ENSMUSG00000063296	Tmem117	320709	transmembrane protein 117	chr15:94629184-95096097	+	-2.0094	0.374263	-5.36894	7.91996e-08	1.08107e-06	Yes	OK	101.155	168.045	34.2641	107.474	228.617	31.6912	36.8371
ENSMUSG00000015149	Sirt2	64383	sirtuin 2	chr7:28766751-28788665	+	-0.751356	0.139984	-5.36743	7.98663e-08	1.08913e-06	Yes	OK	1587.83	1998.91	1176.74	1772.46	2225.36	1178.91	1174.58
ENSMUSG00000041992	Rapgef5	217944	Rap guanine nucleotide exchange factor (GEF) 5	chr12:117516478-117756978	+	1.29686	0.241685	5.36594	8.053e-08	1.09714e-06	Yes	OK	370.214	206.507	533.921	261.007	152.006	495.287	572.554
ENSMUSG00000030835	Nomo1	211548	nodal modulator 1	chr7:46033695-46084212	+	0.633635	0.118105	5.36504	8.09335e-08	1.1016e-06	Yes	OK	1210.22	946.703	1473.73	908.408	984.997	1526.61	1420.86
ENSMUSG00000029436	Mmp17	23948	matrix metallopeptidase 17	chr5:129584168-129609154	+	-1.34699	0.251135	-5.3636	8.15795e-08	1.10843e-06	Yes	OK	137.242	199.985	74.4989	185.946	214.024	80.5861	68.4118
ENSMUSG00000003477	Inmt	21743	indolethylamine N-methyltransferase	chr6:55170626-55174990	-	0.676809	0.126186	5.36358	8.15892e-08	1.10843e-06	Yes	OK	1012.39	775.626	1249.16	809.464	741.788	1187.97	1310.35
ENSMUSG00000006586	Runx1t1	12395	runt-related transcription factor 1; translocated to, 1 (cyclin D-related)	chr4:13751296-13895055	+	-0.795486	0.148345	-5.36239	8.21291e-08	1.11471e-06	Yes	OK	437.507	557.095	317.919	562.104	552.085	323.25	312.589
ENSMUSG00000020641	Rsad2	58185	radical S-adenosyl methionine domain containing 2	chr12:26442742-26456452	-	1.62082	0.302475	5.35852	8.39074e-08	1.13777e-06	Yes	OK	126.533	58.5951	194.472	41.7953	75.3949	197.391	191.553
ENSMUSG00000034247	Plekhm1	353047	pleckstrin homology domain containing, family M (with RUN domain) member 1	chr11:103365091-103412664	-	0.751589	0.140322	5.35615	8.50121e-08	1.15167e-06	Yes	OK	837.817	621.197	1054.44	638.018	604.375	1142.69	966.184
ENSMUSG00000032652	Crebl2	232430	cAMP responsive element binding protein-like 2	chr6:134830198-134857883	+	-0.761134	0.142171	-5.35365	8.61995e-08	1.16665e-06	Yes	OK	1566.08	1976.64	1155.53	1748.58	2204.69	1129.11	1181.94
ENSMUSG00000020577	Tspan13	66109	tetraspanin 13	chr12:36014554-36042478	-	0.943821	0.176506	5.34724	8.93038e-08	1.20753e-06	Yes	OK	342.486	232.418	452.554	210.682	254.154	440.96	464.147
ENSMUSG00000022246	Rai14	75646	retinoic acid induced 14	chr15:10568977-10713540	-	-0.627968	0.117452	-5.34659	8.96244e-08	1.21073e-06	Yes	OK	937.648	1140.78	734.518	1142.12	1139.44	753.344	715.692
ENSMUSG00000025716	Myo3a	667663	myosin IIIA	chr2:22227502-22423370	+	-1.60477	0.30032	-5.34354	9.11499e-08	1.23018e-06	Yes	OK	103.814	159.867	47.7609	137.327	182.407	53.4222	42.0995
ENSMUSG00000050965	Prkca	18750	protein kinase C, alpha	chr11:107933386-108343888	-	-0.881952	0.165073	-5.3428	9.152e-08	1.23402e-06	Yes	OK	2441.24	3180.46	1702.02	2645.9	3715.02	1715.85	1688.19
ENSMUSG00000028936	LOC102642602	102642602	60S ribosomal protein L22	NA	NA	-0.589892	0.11045	-5.34079	9.25409e-08	1.24662e-06	Yes	OK	1131.01	1361.23	900.797	1360.48	1361.97	909.083	892.51
ENSMUSG00000028936	Rpl22	19934	ribosomal protein L22	chr4:152325725-152334082	+	-0.589892	0.11045	-5.34079	9.25409e-08	1.24662e-06	Yes	OK	1131.01	1361.23	900.797	1360.48	1361.97	909.083	892.51
ENSMUSG00000012848	Rps5	20103	ribosomal protein S5	chr7:12922310-12926686	+	-0.545384	0.102197	-5.33661	9.47001e-08	1.27451e-06	Yes	OK	3728.73	4431.31	3026.15	4287.86	4574.76	3075.85	2976.44
ENSMUSG00000070304	Scn2b	72821	sodium channel, voltage-gated, type II, beta	chr9:45117875-45130070	+	-1.46519	0.274599	-5.33573	9.51609e-08	1.27951e-06	Yes	OK	162.669	243.362	81.9748	210.682	276.042	98.6953	65.2543
ENSMUSG00000038188	Scarf1	380713	scavenger receptor class F, member 1	chr11:75513540-75526580	+	1.31637	0.246743	5.335	9.55452e-08	1.28348e-06	Yes	OK	132.549	73.4038	191.694	75.061	71.7467	199.202	184.185
ENSMUSG00000030102	Itpr1	16438	inositol 1,4,5-trisphosphate receptor 1	chr6:108213095-108551116	+	0.681717	0.127799	5.33429	9.59203e-08	1.28732e-06	Yes	OK	2157.25	1649.44	2665.06	1786.11	1512.76	2538.91	2791.2
ENSMUSG00000021047	Nova1	664883	neuro-oncological ventral antigen 1	chr12:46694516-46818775	-	0.909826	0.170607	5.33289	9.66614e-08	1.29605e-06	Yes	OK	506.422	349.098	663.746	330.951	367.246	737.046	590.446
ENSMUSG00000035847	Ids	15931	iduronate 2-sulfatase	chrX:70343069-70365085	-	-0.595713	0.111739	-5.33129	9.75191e-08	1.30634e-06	Yes	OK	2121.43	2557.8	1685.05	2423.27	2692.33	1646.13	1723.98
ENSMUSG00000002885	Adgre5	26364	adhesion G protein-coupled receptor E5	chr8:83723250-83741311	-	0.810904	0.152193	5.32812	9.9235e-08	1.32809e-06	Yes	OK	437.175	315.749	558.6	301.95	329.548	547.804	569.396
ENSMUSG00000033209	Ttc28	209683	tetratricopeptide repeat domain 28	chr5:110879802-111289779	+	0.855715	0.16069	5.32526	1.00809e-07	1.34789e-06	Yes	OK	1853.95	1308.12	2399.79	1515.72	1100.52	2474.63	2324.95
ENSMUSG00000025104	Hdgfrp3	29877	hepatoma-derived growth factor, related protein 3	chr7:81881255-81934459	-	-0.802756	0.150871	-5.32081	1.03307e-07	1.38002e-06	Yes	OK	754.563	963.376	545.75	861.495	1065.26	550.521	540.979
ENSMUSG00000037461	Ints7	77065	integrator complex subunit 7	chr1:191575635-191623690	+	0.911146	0.171384	5.3164	1.0584e-07	1.41254e-06	Yes	OK	372.478	255.411	489.546	279.773	231.049	484.422	494.67
ENSMUSG00000037697	Ddhd1	114874	DDHD domain containing 1	chr14:45593170-45658143	-	-0.68021	0.127976	-5.31512	1.06584e-07	1.42116e-06	Yes	OK	936.228	1156.2	716.258	1118.24	1194.16	757.871	674.645
ENSMUSG00000019558	Slc6a8	102857	solute carrier family 6 (neurotransmitter transporter, creatine), member 8	chrX:73673132-73682500	+	-0.732003	0.137728	-5.31485	1.06743e-07	1.42196e-06	Yes	OK	806.349	1010.14	602.554	933.144	1087.15	615.714	589.394
ENSMUSG00000026193	Fn1	14268	fibronectin 1	chr1:71585472-71653234	-	-0.770159	0.144931	-5.31397	1.07264e-07	1.42757e-06	Yes	OK	22561.8	28536.4	16587.2	31550.3	25522.4	17352.3	15822.1
ENSMUSG00000026104	Stat1	20846	signal transducer and activator of transcription 1	chr1:52119437-52161865	+	0.745391	0.14031	5.31247	1.08152e-07	1.43806e-06	Yes	OK	1005.03	746.386	1263.68	815.435	677.338	1320.16	1207.2
ENSMUSG00000071176	Arhgef10	234094	Rho guanine nucleotide exchange factor (GEF) 10	chr8:14911662-15001085	+	-0.697466	0.131303	-5.31189	1.08495e-07	1.44129e-06	Yes	OK	2675.79	3318.62	2032.95	3085.18	3552.07	1878.83	2187.07
ENSMUSG00000027173	Depdc7	211896	DEP domain containing 7	chr2:104721786-104742801	-	-1.46	0.275006	-5.30899	1.10237e-07	1.46308e-06	Yes	OK	144.335	215.739	72.9318	191.917	239.561	86.9243	58.9394
ENSMUSG00000032649	Colgalt2	269132	collagen beta(1-O)galactosyltransferase 2	chr1:152399866-152510695	+	-0.957062	0.180304	-5.30806	1.108e-07	1.4692e-06	Yes	OK	290.035	384.986	195.083	405.159	364.814	202.823	187.343
ENSMUSG00000027792	Bche	12038	butyrylcholinesterase	chr3:73635808-73708415	-	2.08913	0.393651	5.30706	1.11406e-07	1.47587e-06	Yes	OK	1081.97	340.627	1823.32	430.748	250.505	2146.85	1499.8
ENSMUSG00000004698	Hdac9	79221	histone deacetylase 9	chr12:34371496-34528889	-	1.20037	0.226295	5.30444	1.13021e-07	1.49589e-06	Yes	OK	242.711	144.231	341.191	127.945	160.518	386.632	295.749
ENSMUSG00000001870	Ltbp1	268977	latent transforming growth factor beta binding protein 1	chr17:75178780-75392512	+	-0.636721	0.120072	-5.30282	1.14029e-07	1.50785e-06	Yes	OK	1939.49	2364.73	1514.25	2524.78	2204.69	1565.54	1462.96
ENSMUSG00000027030	Stk39	53416	serine/threonine kinase 39	chr2:68210446-68471981	-	-0.817465	0.154195	-5.30151	1.14848e-07	1.51728e-06	Yes	OK	985.068	1262.4	707.733	1102.03	1422.77	700.827	714.64
ENSMUSG00000036503	Rnf13	24017	ring finger protein 13	chr3:57736061-57835425	+	-0.718526	0.135548	-5.3009	1.15235e-07	1.52099e-06	Yes	OK	2348.79	2930.76	1766.82	2662.11	3199.42	1877.02	1656.62
ENSMUSG00000033068	Entpd6	12497	ectonucleoside triphosphate diphosphohydrolase 6	chr2:150749080-150771674	+	1.12517	0.212575	5.29306	1.20289e-07	1.58624e-06	Yes	OK	189.235	116.499	261.971	121.121	111.876	273.449	250.492
ENSMUSG00000022686	B3gnt5	108105	UDP-GlcNAc:betaGal beta-1,3-N-acetylglucosaminyltransferase 5	chr16:19760233-19772753	+	-1.41007	0.266487	-5.29134	1.21425e-07	1.59976e-06	Yes	OK	278.346	411.327	145.364	298.538	524.116	147.59	143.138
ENSMUSG00000063297	Luzp2	233271	leucine zipper protein 2	chr7:54835244-55268888	+	-1.42287	0.268971	-5.29004	1.22292e-07	1.60971e-06	Yes	OK	214.135	317.268	111.003	240.536	393.999	104.128	117.879
ENSMUSG00000032373	Car12	76459	carbonic anhydrase 12	chr9:66713685-66766845	+	2.62417	0.496143	5.28914	1.22894e-07	1.61616e-06	Yes	OK	27.4661	4.31956	50.6126	2.5589	6.08023	50.7058	50.5194
ENSMUSG00000039414	Heatr5b	320473	HEAT repeat containing 5B	chr17:78752905-78835381	-	0.746672	0.141274	5.28529	1.25504e-07	1.64897e-06	Yes	OK	736.992	546.666	927.318	591.105	502.227	900.029	954.607
ENSMUSG00000071847	Apcdd1	494504	adenomatosis polyposis coli down-regulated 1	chr18:62922326-62953195	+	0.917413	0.173611	5.28432	1.26175e-07	1.65628e-06	Yes	OK	1018.7	697.018	1340.39	818.847	575.19	1373.59	1307.19
ENSMUSG00000047867	Gimap6	231931	GTPase, IMAP family member 6	chr6:48701582-48708244	-	1.32547	0.250963	5.28154	1.28104e-07	1.67908e-06	Yes	OK	179.612	98.1946	261.03	118.562	77.8269	252.624	269.437
ENSMUSG00000069171	Nr2f1	13865	nuclear receptor subfamily 2, group F, member 1	chr13:78188972-78198982	-	-1.33084	0.251982	-5.28148	1.28145e-07	1.67908e-06	Yes	OK	173.875	252.483	95.2663	210.682	294.283	90.5462	99.9864
ENSMUSG00000036138	Acaa1a	113868	acetyl-Coenzyme A acyltransferase 1A	chr9:119341293-119350295	+	0.662715	0.125486	5.2812	1.28341e-07	1.68011e-06	Yes	OK	728.896	562.33	895.461	568.928	555.733	909.989	880.933
ENSMUSG00000058240	Cryzl1	66609	crystallin, zeta (quinone reductase)-like 1	chr16:91689321-91728802	-	-0.855789	0.162127	-5.2785	1.30249e-07	1.70353e-06	Yes	OK	680.7	881.477	479.923	803.493	959.46	525.168	434.678
ENSMUSG00000034614	Pik3ip1	216505	phosphoinositide-3-kinase interacting protein 1	chr11:3330730-3342971	+	-0.802783	0.152126	-5.27709	1.31252e-07	1.71393e-06	Yes	OK	728.548	929.525	527.571	877.701	981.349	476.273	578.869
ENSMUSG00000026796	Fam129b	227737	family with sequence similarity 129, member B	chr2:32876133-32925253	+	-0.67668	0.128231	-5.27705	1.31282e-07	1.71393e-06	Yes	OK	2391.73	2948.36	1835.1	3167.91	2728.81	1723.09	1947.1
ENSMUSG00000025762	Gm30289	102632135	predicted gene, 30289	NA	NA	1.13195	0.214513	5.27684	1.31428e-07	1.71428e-06	Yes	OK	194.246	119.058	269.435	126.239	111.876	285.22	253.65
ENSMUSG00000025762	Larp1b	214048	La ribonucleoprotein domain family, member 1B	chr3:40950630-40977793	+	1.13195	0.214513	5.27684	1.31428e-07	1.71428e-06	Yes	OK	194.246	119.058	269.435	126.239	111.876	285.22	253.65
ENSMUSG00000064945	Rny3	19874	RNA, Y3 small cytoplasmic (associated with Ro protein)	NA	NA	-0.877457	0.166431	-5.27218	1.3481e-07	1.75681e-06	Yes	OK	966.431	1257.88	674.978	1083.27	1432.5	631.107	718.85
ENSMUSG00000090942	F830016B08Rik	240328	RIKEN cDNA F830016B08 gene	chr18:60293379-60303016	+	2.08635	0.395809	5.27112	1.35597e-07	1.76546e-06	Yes	OK	79.7654	24.9549	134.576	25.589	24.3209	86.0188	183.133
ENSMUSG00000021186	Fbln5	23876	fibulin 5	chr12:101746564-101819119	-	0.761138	0.14445	5.26921	1.37014e-07	1.7823e-06	Yes	OK	1065	786.902	1343.09	716.491	857.312	1249.54	1436.65
ENSMUSG00000028041	Adam15	11490	a disintegrin and metallopeptidase domain 15 (metargidin)	chr3:89339639-89350028	-	0.667775	0.1268	5.26638	1.39141e-07	1.80833e-06	Yes	OK	1582.04	1216.72	1947.36	1319.54	1113.9	1896.04	1998.68
ENSMUSG00000042688	Mapk6	50772	mitogen-activated protein kinase 6	chr9:75386781-75410016	-	0.822813	0.156254	5.26587	1.39525e-07	1.81102e-06	Yes	OK	727.491	521.63	933.351	545.898	497.363	1033.13	833.571
ENSMUSG00000028698	Pik3r3	18710	phosphatidylinositol 3 kinase, regulatory subunit, polypeptide 3 (p55)	chr4:116221913-116303056	+	1.39081	0.264123	5.26577	1.396e-07	1.81102e-06	Yes	OK	122.527	64.7013	180.352	67.3843	62.0183	163.889	196.815
ENSMUSG00000054863	Fam19a5	106014	family with sequence similarity 19, member A5	chr15:87625229-87759364	+	-1.2312	0.233835	-5.26523	1.40013e-07	1.81474e-06	Yes	OK	241.86	342.782	140.937	337.774	347.789	111.372	170.503
ENSMUSG00000026185	Igfbp5	16011	insulin-like growth factor binding protein 5	chr1:72858064-72874865	-	-0.691901	0.13142	-5.2648	1.40339e-07	1.81573e-06	Yes	OK	21986.7	27226.1	16747.3	29024.7	25427.5	15749.6	17745
ENSMUSG00000048330	Ric3	320360	RIC3 acetylcholine receptor chaperone	chr7:109034318-109083331	-	1.25079	0.237576	5.2648	1.40342e-07	1.81573e-06	Yes	OK	240.382	139.105	341.659	109.18	169.03	354.941	328.376
ENSMUSG00000049792	Bag5	70369	BCL2-associated athanogene 5	chr12:111709490-111712953	-	-0.787974	0.149691	-5.26402	1.40942e-07	1.82186e-06	Yes	OK	509.738	647.759	371.716	630.341	665.177	347.697	395.736
ENSMUSG00000022003	Slc25a30	67554	solute carrier family 25, member 30	chr14:75761998-75787037	-	1.0137	0.19262	5.2627	1.41955e-07	1.8333e-06	Yes	OK	306.812	201.011	412.613	178.27	223.752	388.443	436.783
ENSMUSG00000042524	Sun2	223697	Sad1 and UNC84 domain containing 2	chr15:79724067-79742536	-	0.599162	0.113878	5.26146	1.42918e-07	1.84301e-06	Yes	OK	1631.44	1293.25	1969.64	1357.07	1229.42	1913.24	2026.04
ENSMUSG00000075419	Dolk	227697	dolichol kinase	chr2:30284228-30286354	-	1.06708	0.202814	5.2614	1.42962e-07	1.84301e-06	Yes	OK	362.52	229.675	495.366	263.566	195.783	542.371	448.36
ENSMUSG00000021217	Tshz3	243931	teashirt zinc finger family member 3	chr7:36698117-36773457	+	-0.819365	0.155758	-5.2605	1.43662e-07	1.85037e-06	Yes	OK	525.729	673.628	377.831	717.344	629.912	402.025	353.636
ENSMUSG00000040855	Reps2	194590	RALBP1 associated Eps domain containing protein 2	chrX:162411951-162643658	-	-0.596148	0.113345	-5.25959	1.44379e-07	1.85794e-06	Yes	OK	1195.51	1441.82	949.208	1390.33	1493.3	948.018	950.397
ENSMUSG00000042569	Dhrs7b	216820	dehydrogenase/reductase (SDR family) member 7B	chr11:60830630-60858423	+	0.917851	0.174523	5.25919	1.44695e-07	1.86034e-06	Yes	OK	315.502	215.837	415.167	228.595	203.08	428.283	402.051
ENSMUSG00000064451	Snora23	100379145	small nucleolar RNA, H/ACA box 23	chr7:110046363-110046547	+	-0.675128	0.128392	-5.25834	1.45365e-07	1.8673e-06	Yes	OK	2224.67	2742.67	1706.67	2514.54	2970.8	1626.21	1787.13
ENSMUSG00000024530	Slmo1	225655	slowmo homolog 1 (Drosophila)	chr18:67464848-67480581	+	-1.67664	0.318937	-5.25696	1.46453e-07	1.87959e-06	Yes	OK	86.0107	134.368	37.6538	114.297	154.438	35.313	39.9946
ENSMUSG00000090394	4930523C07Rik	67647	RIKEN cDNA 4930523C07 gene	chr1:160044379-160078586	+	0.883957	0.168164	5.25653	1.46799e-07	1.88235e-06	Yes	OK	395.974	275.311	516.636	297.685	252.938	539.655	493.617
ENSMUSG00000031144	Syp	20977	synaptophysin	chrX:7638579-7653256	+	0.891161	0.1696	5.25447	1.4845e-07	1.90182e-06	Yes	OK	323.473	224.767	422.178	220.918	228.617	439.149	405.208
ENSMUSG00000063434	Sorcs3	66673	sortilin-related VPS10 domain containing receptor 3	chr19:48206024-48805505	+	-1.46148	0.278291	-5.25162	1.50764e-07	1.92975e-06	Yes	OK	115.859	173.261	58.4561	154.387	192.135	64.2878	52.6244
ENSMUSG00000018604	Tbx3	21386	T-box 3	chr5:119671232-119684724	+	1.42791	0.27216	5.24658	1.54948e-07	1.98155e-06	Yes	OK	117.375	60.4451	174.304	67.3843	53.506	186.525	162.083
ENSMUSG00000022309	Angpt1	11600	angiopoietin 1	chr15:42424666-42676977	-	1.54895	0.295536	5.24116	1.59567e-07	2.03881e-06	Yes	OK	168.418	79.8184	257.018	104.915	54.7221	237.231	276.804
ENSMUSG00000026116	Tmem131	56030	transmembrane protein 131	chr1:36792188-36939527	-	0.601165	0.114804	5.23647	1.6368e-07	2.0895e-06	Yes	OK	1045.03	827.896	1262.17	849.554	806.238	1273.98	1250.36
ENSMUSG00000031555	Adam9	11502	a disintegrin and metallopeptidase domain 9 (meltrin gamma)	chr8:24949610-25016922	-	0.603145	0.115267	5.23261	1.67136e-07	2.13173e-06	Yes	OK	1538.19	1217.17	1859.21	1288.83	1145.52	1873.4	1845.01
ENSMUSG00000017009	Sdc4	20971	syndecan 4	chr2:164424246-164443188	-	-0.730221	0.139561	-5.23227	1.6744e-07	2.13371e-06	Yes	OK	1762.94	2205.21	1320.68	2368.69	2041.74	1201.55	1439.8
ENSMUSG00000039457	Ppl	19041	periplakin	chr16:5086290-5132481	-	-0.690474	0.131969	-5.2321	1.67591e-07	2.13374e-06	Yes	OK	1062.2	1314.29	810.12	1421.04	1207.53	820.348	799.891
ENSMUSG00000079363	Gbp4	17472	guanylate binding protein 4	chr5:105115766-105139552	-	1.22338	0.234105	5.22576	1.7344e-07	2.20627e-06	Yes	OK	217.071	126.008	308.133	145.004	107.012	275.26	341.006
ENSMUSG00000000168	Dlat	235339	dihydrolipoamide S-acetyltransferase (E2 component of pyruvate dehydrogenase complex)	chr9:50634632-50659780	-	0.924434	0.177004	5.22267	1.76359e-07	2.24141e-06	Yes	OK	849.727	579.278	1120.18	672.137	486.418	1201.55	1038.81
ENSMUSG00000038150	Ormdl3	66612	ORM1-like 3 (S. cerevisiae)	chr11:98581293-98587245	-	1.75283	0.335643	5.22231	1.76705e-07	2.24383e-06	Yes	OK	1610.7	667.243	2554.17	835.906	498.579	2413.96	2694.37
ENSMUSG00000021983	Atp8a2	50769	ATPase, aminophospholipid transporter-like, class I, type 8A, member 2	chr14:59647740-60086834	-	-1.2209	0.233943	-5.21879	1.80099e-07	2.28491e-06	Yes	OK	154.16	218.379	89.942	216.653	220.104	97.7898	82.0941
ENSMUSG00000021983	LOC108168164	108168164	uncharacterized LOC108168164	NA	NA	-1.2209	0.233943	-5.21879	1.80099e-07	2.28491e-06	Yes	OK	154.16	218.379	89.942	216.653	220.104	97.7898	82.0941
ENSMUSG00000030401	Rtn2	20167	reticulon 2 (Z-band associated protein)	chr7:19282623-19296164	+	1.63967	0.314379	5.21559	1.83235e-07	2.32211e-06	Yes	OK	156.091	70.1735	242.008	67.3843	72.9628	169.321	314.694
ENSMUSG00000053332	Gas5	14455	growth arrest specific 5	chr1:161035165-161038537	+	-0.620704	0.119016	-5.21532	1.835e-07	2.32211e-06	Yes	OK	919.133	1116.21	722.051	1083.27	1149.16	718.936	725.165
ENSMUSG00000037139	Myom3	242702	myomesin family, member 3	chr4:135759714-135815567	+	1.88964	0.362326	5.2153	1.83516e-07	2.32211e-06	Yes	OK	58.3831	21.4883	95.2779	24.736	18.2407	96.8844	93.6715
ENSMUSG00000056174	Col8a2	329941	collagen, type VIII, alpha 2	chr4:126286793-126314330	+	-1.05441	0.20222	-5.21421	1.84607e-07	2.33387e-06	Yes	OK	292.607	397.68	187.534	451.219	344.141	185.62	189.448
ENSMUSG00000024213	Nudt3	56409	nudix (nucleotide diphosphate linked moiety X)-type motif 3	chr17:27579390-27623452	-	-0.578675	0.110985	-5.21399	1.84822e-07	2.33453e-06	Yes	OK	1474.05	1769.07	1179.03	1698.25	1839.88	1196.11	1161.95
ENSMUSG00000031750	Il34	76527	interleukin 34	chr8:110741828-110805924	-	-0.90867	0.174281	-5.21381	1.84997e-07	2.33469e-06	Yes	OK	379.73	498.43	261.03	452.072	544.789	252.624	269.437
ENSMUSG00000010651	Acaa1b	235674	acetyl-Coenzyme A acyltransferase 1B	chr9:119148042-119157093	-	2.3065	0.442464	5.21286	1.8595e-07	2.34467e-06	Yes	OK	79.0488	19.0015	139.096	30.7068	7.29628	172.943	105.249
ENSMUSG00000075408	6030408B16Rik	77717	RIKEN cDNA 6030408B16 gene	chr15:101293211-101297426	+	-1.58743	0.30471	-5.20962	1.89223e-07	2.38328e-06	Yes	OK	108.474	166.691	50.2567	150.975	182.407	61.5714	38.9421
ENSMUSG00000036745	Ttll7	70892	tubulin tyrosine ligase-like family, member 7	chr3:146852366-146984008	+	1.56532	0.300475	5.20951	1.89344e-07	2.38328e-06	Yes	OK	183.46	86.6709	280.25	87.0025	86.3393	197.391	363.109
ENSMUSG00000037465	Klf10	21847	Kruppel-like factor 10	chr15:38291463-38300711	-	0.78881	0.151424	5.20928	1.89575e-07	2.3841e-06	Yes	OK	512.964	373.235	652.694	388.952	357.518	613.903	691.485
ENSMUSG00000028701	Lurap1	68075	leucine rich adaptor protein 1	chr4:116136727-116144616	-	-0.865099	0.16618	-5.20579	1.93173e-07	2.42724e-06	Yes	OK	327.482	424.943	230.021	414.541	435.344	232.704	227.338
ENSMUSG00000025321	Itgb8	320910	integrin beta 8	chr12:119162802-119238276	-	-1.6092	0.309145	-5.20533	1.93651e-07	2.43111e-06	Yes	OK	2599.91	4006.05	1193.77	3083.47	4928.63	1241.39	1146.16
ENSMUSG00000041028	Ghitm	66092	growth hormone inducible transmembrane protein	chr14:37120444-37135322	-	0.536348	0.103046	5.20496	1.94036e-07	2.43382e-06	Yes	OK	2758.52	2247.88	3269.17	2233.92	2261.85	3388.24	3150.1
ENSMUSG00000065701	Rny1	19872	RNA, Y1 small cytoplasmic, Ro-associated	NA	NA	-0.903793	0.17383	-5.1993	2.00038e-07	2.50693e-06	Yes	OK	1074.12	1407.8	740.434	1178.8	1636.8	699.922	780.946
ENSMUSG00000032224	Fam81a	76886	family with sequence similarity 81, member A	chr9:70089309-70141557	-	-1.15969	0.223154	-5.19684	2.02707e-07	2.53816e-06	Yes	OK	277.234	387.395	167.072	322.421	452.369	178.376	155.768
ENSMUSG00000005534	Insr	16337	insulin receptor	chr8:3150921-3279617	-	0.708485	0.136385	5.19474	2.0501e-07	2.56476e-06	Yes	OK	2267.09	1712.77	2821.42	1879.94	1545.59	2985.31	2657.53
ENSMUSG00000025584	Pde8a	18584	phosphodiesterase 8A	chr7:81213803-81333622	+	0.926967	0.178453	5.19445	2.05329e-07	2.56653e-06	Yes	OK	341.177	232.571	449.783	241.389	223.752	488.044	411.523
ENSMUSG00000026110	Mgat4a	269181	mannoside acetylglucosaminyltransferase 4, isoenzyme A	chr1:37439339-37536404	-	0.828893	0.159607	5.19335	2.06545e-07	2.57948e-06	Yes	OK	369.9	264.277	475.523	269.537	259.018	462.691	488.355
ENSMUSG00000039048	Foxred1	235169	FAD-dependent oxidoreductase domain containing 1	chr9:35204220-35211055	-	1.00164	0.192906	5.19235	2.07661e-07	2.59118e-06	Yes	OK	261.504	171.227	351.781	186.799	155.654	340.454	363.109
ENSMUSG00000078937	Cpt1b	12895	carnitine palmitoyltransferase 1b, muscle	chr15:89416404-89425862	-	1.98358	0.382195	5.18995	2.1035e-07	2.62244e-06	Yes	OK	121.15	41.8614	200.438	29.0008	54.7221	130.386	270.49
ENSMUSG00000054434	Tmem120b	330189	transmembrane protein 120B	chr5:123076274-123117445	+	1.5067	0.290368	5.18894	2.11491e-07	2.63439e-06	Yes	OK	155.955	75.9801	235.929	97.2381	54.7221	257.151	214.708
ENSMUSG00000030551	Nr2f2	11819	nuclear receptor subfamily 2, group F, member 2	chr7:70351949-70360593	-	-0.947257	0.182561	-5.18871	2.1176e-07	2.63546e-06	Yes	OK	2617.35	3466.54	1768.16	4024.29	2908.78	1542.91	1993.41
ENSMUSG00000030759	Far1	67420	fatty acyl CoA reductase 1	chr7:113513833-113570888	+	-0.826871	0.159386	-5.18786	2.1273e-07	2.64524e-06	Yes	OK	1939.92	2492.06	1387.79	2109.38	2874.73	1353.67	1421.91
ENSMUSG00000030768	Disp1	68897	dispatched homolog 1 (Drosophila)	chr1:183086263-183221529	-	-0.816602	0.157425	-5.18726	2.13408e-07	2.65139e-06	Yes	OK	554.067	710.247	397.886	673.843	746.652	433.716	362.056
ENSMUSG00000067274	Rplp0	11837	ribosomal protein, large, P0	chr5:115559466-115563729	+	-0.647271	0.124881	-5.1831	2.18233e-07	2.70898e-06	Yes	OK	2674.6	3272.56	2076.64	2993.06	3552.07	2131.46	2021.83
ENSMUSG00000027333	Smox	228608	spermine oxidase	chr2:131491861-131525183	+	-0.85264	0.164542	-5.18189	2.19647e-07	2.72419e-06	Yes	OK	663.527	857.718	469.335	817.994	897.442	409.269	529.402
ENSMUSG00000013236	Ptprs	19280	protein tyrosine phosphatase, receptor type, S	chr17:56412425-56476480	-	-0.670271	0.129359	-5.18148	2.20131e-07	2.72785e-06	Yes	OK	2947.96	3629.57	2266.35	3324.01	3935.12	2147.75	2384.94
ENSMUSG00000056486	Chn1	108699	chimerin 1	chr2:73610659-73625740	-	-0.927496	0.179123	-5.17798	2.24301e-07	2.77712e-06	Yes	OK	399.17	526.788	271.552	475.955	577.622	291.559	251.545
ENSMUSG00000019699	Akt3	23797	thymoma viral proto-oncogene 3	chr1:177022114-177248767	-	-0.72914	0.141012	-5.17075	2.33159e-07	2.88431e-06	Yes	OK	1777.22	2224.44	1329.99	1966.94	2481.95	1359.1	1300.88
ENSMUSG00000032268	Tmprss5	80893	transmembrane protease, serine 5 (spinesin)	chr9:49102778-49117587	+	-1.7911	0.346763	-5.16522	2.40162e-07	2.9684e-06	Yes	OK	89.8801	143.906	35.8545	106.621	181.191	38.0294	33.6796
ENSMUSG00000004789	Dlst	78920	dihydrolipoamide S-succinyltransferase (E2 component of 2-oxo-glutarate complex)	chr12:85110832-85134091	+	0.596411	0.115574	5.16043	2.46386e-07	3.04271e-06	Yes	OK	1414.76	1122.58	1706.93	1184.77	1060.39	1687.78	1726.08
ENSMUSG00000013584	Aldh1a2	19378	aldehyde dehydrogenase family 1, subfamily A2	chr9:71215788-71296243	+	1.93045	0.374192	5.15899	2.48292e-07	3.06361e-06	Yes	OK	83.4771	29.8825	137.072	28.1479	31.6172	94.168	179.976
ENSMUSG00000090272	Mndal	100040462	myeloid nuclear differentiation antigen like	chr1:173857219-173880187	-	1.22495	0.237468	5.15837	2.49104e-07	3.071e-06	Yes	OK	179.319	104.684	253.953	102.356	107.012	287.937	219.97
ENSMUSG00000029778	Adcyap1r1	11517	adenylate cyclase activating polypeptide 1 receptor 1	chr6:55451977-55501455	+	-0.700029	0.135713	-5.15815	2.49404e-07	3.07206e-06	Yes	OK	613.287	761.627	464.948	735.256	787.998	476.273	453.623
ENSMUSG00000024486	Hbegf	15200	heparin-binding EGF-like growth factor	chr18:36504926-36515805	-	-1.25886	0.244305	-5.15284	2.5657e-07	3.15763e-06	Yes	OK	207.639	296.612	118.665	257.596	335.629	100.506	136.824
ENSMUSG00000036295	Lrrn3	16981	leucine rich repeat protein 3, neuronal	chr12:41451667-41486057	-	-1.39216	0.270475	-5.14709	2.64558e-07	3.25315e-06	Yes	OK	220.797	325.181	116.413	249.066	401.295	102.317	130.509
ENSMUSG00000021273	Fdft1	14137	farnesyl diphosphate farnesyl transferase 1	chr14:63145150-63179578	-	-0.893721	0.173643	-5.14689	2.64841e-07	3.25385e-06	Yes	OK	469.422	613.468	325.376	571.487	655.449	289.748	361.004
ENSMUSG00000036867	Smad6	17130	SMAD family member 6	chr9:63953075-64022059	-	1.25894	0.244611	5.14673	2.65072e-07	3.25392e-06	Yes	OK	211.152	119.983	302.321	139.033	100.932	262.584	342.059
ENSMUSG00000028194	Ddah1	69219	dimethylarginine dimethylaminohydrolase 1	chr3:145758691-145894277	+	-1.14017	0.221571	-5.14585	2.66313e-07	3.26637e-06	Yes	OK	505.61	703.13	308.091	550.163	856.096	334.115	282.067
ENSMUSG00000021981	Cab39l	69008	calcium binding protein 39-like	chr14:59440980-59548903	+	-0.586958	0.114103	-5.14411	2.68786e-07	3.29389e-06	Yes	OK	1349.29	1623.23	1075.36	1546.43	1700.03	1072.97	1077.75
ENSMUSG00000010154	Spire2	234857	spire homolog 2 (Drosophila)	chr8:123332712-123369518	+	-1.23579	0.240312	-5.14244	2.71193e-07	3.32056e-06	Yes	OK	171.795	244.397	99.1938	211.535	277.258	100.506	97.8814
ENSMUSG00000022707	Gbe1	74185	glucan (1,4-alpha-), branching enzyme 1	chr16:70313948-70569720	+	0.871989	0.169619	5.14088	2.73459e-07	3.34546e-06	Yes	OK	620.814	433.66	807.968	496.426	370.894	794.995	820.941
ENSMUSG00000021646	Mccc2	78038	methylcrotonoyl-Coenzyme A carboxylase 2 (beta)	chr13:99948531-100015639	-	1.11077	0.2161	5.14009	2.74611e-07	3.3567e-06	Yes	OK	472.824	292.451	653.198	351.422	233.481	724.369	582.026
ENSMUSG00000030591	Psmd8	57296	proteasome (prosome, macropain) 26S subunit, non-ATPase, 8	chr7:29174186-29180673	-	0.676593	0.131664	5.1388	2.76501e-07	3.37693e-06	Yes	OK	628.373	481.622	775.124	485.337	477.906	758.777	791.471
ENSMUSG00000025950	Idh1	15926	isocitrate dehydrogenase 1 (NADP+), soluble	chr1:65158615-65179142	-	0.92012	0.179162	5.13568	2.81123e-07	3.43046e-06	Yes	OK	1615.32	1104.03	2126.62	1294.8	913.251	2326.13	1927.11
ENSMUSG00000041268	Dmxl2	235380	Dmx-like 2	chr9:54365157-54501626	-	0.670932	0.130651	5.13531	2.81684e-07	3.43439e-06	Yes	OK	1434.99	1104.28	1765.7	1002.23	1206.32	1800.06	1731.34
ENSMUSG00000039982	Dtx4	207521	deltex 4, E3 ubiquitin ligase	chr19:12466335-12501996	-	-0.7158	0.139503	-5.13108	2.88092e-07	3.50955e-06	Yes	OK	1363.38	1699.77	1026.98	1780.99	1618.56	1130.92	923.032
ENSMUSG00000062312	Erbb2	13866	erb-b2 receptor tyrosine kinase 2	chr11:98412483-98437716	+	-0.695964	0.135655	-5.13038	2.89152e-07	3.51948e-06	Yes	OK	646.88	801.607	492.154	827.377	775.837	471.745	512.562
ENSMUSG00000028583	Pdpn	14726	podoplanin	chr4:143267408-143299564	-	-0.823165	0.160574	-5.1264	2.95331e-07	3.59166e-06	Yes	OK	576.949	739.974	413.924	728.433	751.516	365.806	462.042
ENSMUSG00000022091	Sorbs3	20410	sorbin and SH3 domain containing 3	chr14:70180467-70207671	-	-0.686532	0.133945	-5.12547	2.96796e-07	3.60642e-06	Yes	OK	921.094	1139.59	702.595	1053.41	1225.77	686.34	718.85
ENSMUSG00000036377	C530008M17Rik	320827	RIKEN cDNA C530008M17 gene	chr5:76840598-76873554	+	-1.3752	0.268345	-5.12473	2.97958e-07	3.61748e-06	Yes	OK	166.539	244.443	88.634	197.035	291.851	81.4915	95.7765
ENSMUSG00000039062	Anpep	16790	alanyl (membrane) aminopeptidase	chr7:79821802-79842352	-	0.803345	0.156851	5.12171	3.02776e-07	3.67069e-06	Yes	OK	773.331	558.38	988.282	630.341	486.418	978.804	997.759
ENSMUSG00000029468	P2rx7	18439	purinergic receptor P2X, ligand-gated ion channel, 7	chr5:122643910-122684289	+	-0.774519	0.151224	-5.12166	3.0285e-07	3.67069e-06	Yes	OK	781.398	990.454	572.341	882.819	1098.09	579.495	565.186
ENSMUSG00000001467	Cyp51	13121	cytochrome P450, family 51	chr5:4080673-4104697	-	-0.943447	0.184214	-5.12146	3.03182e-07	3.67162e-06	Yes	OK	974.574	1290.97	658.178	1093.5	1488.44	734.329	582.026
ENSMUSG00000036748	Cuedc2	67116	CUE domain containing 2	chr19:46329811-46338660	-	-0.783146	0.152925	-5.1211	3.03758e-07	3.67549e-06	Yes	OK	570.317	724.523	416.111	661.048	787.998	410.174	422.048
ENSMUSG00000038663	Fsd2	244091	fibronectin type III and SPRY domain containing 2	chr7:81534353-81566981	-	2.56951	0.501865	5.11992	3.05666e-07	3.69548e-06	Yes	OK	287.608	46.7056	528.511	69.0902	24.3209	497.098	559.924
ENSMUSG00000034947	Tmem106a	217203	transmembrane protein 106A	chr11:101582241-101591785	+	0.993218	0.194166	5.1153	3.13239e-07	3.78386e-06	Yes	OK	292.298	193.525	391.072	170.593	216.456	407.458	374.686
ENSMUSG00000075284	Wipf1	215280	WAS/WASL interacting protein family, member 1	chr2:73429609-73529487	-	-0.618529	0.120982	-5.11256	3.17816e-07	3.83592e-06	Yes	OK	1737.46	2109.22	1365.71	1962.67	2255.77	1405.28	1326.14
ENSMUSG00000047976	Kcna1	16485	potassium voltage-gated channel, shaker-related subfamily, member 1	chr6:126636462-126645801	-	-1.7767	0.347626	-5.11095	3.20537e-07	3.86552e-06	Yes	OK	1406.09	2243.2	568.983	1693.14	2793.26	633.823	504.142
ENSMUSG00000044788	Fads6	328035	fatty acid desaturase domain family, member 6	chr11:115283365-115297546	-	-1.20433	0.235657	-5.11053	3.2126e-07	3.871e-06	Yes	OK	202.58	286.12	119.04	284.038	288.203	141.252	96.8289
ENSMUSG00000004947	Dtx2	74198	deltex 2, E3 ubiquitin ligase	chr5:135994799-136032880	+	0.81696	0.159873	5.11007	3.22046e-07	3.87722e-06	Yes	OK	359.477	258.252	460.703	263.566	252.938	457.258	464.147
ENSMUSG00000074582	Arfgef2	99371	ADP-ribosylation factor guanine nucleotide-exchange factor 2 (brefeldin A-inhibited)	chr2:166805580-166898051	+	0.598732	0.117179	5.10955	3.22932e-07	3.88463e-06	Yes	OK	1323.11	1048.8	1597.42	1094.35	1003.24	1539.28	1655.56
ENSMUSG00000003429	Rps11	27207	ribosomal protein S11	chr7:45122387-45124389	-	-0.651822	0.127579	-5.10918	3.23553e-07	3.88886e-06	Yes	OK	923.002	1130.57	715.434	1090.09	1171.05	677.285	753.582
ENSMUSG00000015846	Rxra	20181	retinoid X receptor alpha	chr2:27710582-27763319	+	0.813852	0.159315	5.10843	3.24849e-07	3.90117e-06	Yes	OK	1814.97	1305.38	2324.56	1511.45	1099.31	2364.16	2284.95
ENSMUSG00000031015	Swap70	20947	SWA-70 protein	chr7:110221702-110283506	+	-0.665028	0.130276	-5.10476	3.31207e-07	3.97366e-06	Yes	OK	1022.49	1256.76	788.222	1234.24	1279.28	727.086	849.358
ENSMUSG00000027200	Sema6d	214968	sema domain, transmembrane domain (TM), and cytoplasmic domain, (semaphorin) 6D	chr2:124610295-124667789	+	-0.856185	0.167731	-5.1045	3.31669e-07	3.97366e-06	Yes	OK	1514.48	1961.22	1067.74	1658.16	2264.28	1140.88	994.602
ENSMUSG00000035900	Gramd4	223752	GRAM domain containing 4	chr15:86058726-86137636	+	0.757489	0.1484	5.10436	3.31915e-07	3.97366e-06	Yes	OK	533.351	393.516	673.187	422.218	364.814	679.096	667.278
ENSMUSG00000024747	Aldh1a7	26358	aldehyde dehydrogenase family 1, subfamily A7	chr19:20692952-20727556	-	2.63112	0.51547	5.10432	3.3199e-07	3.97366e-06	Yes	OK	493.567	70.3897	916.744	100.65	40.1295	1159.9	673.593
ENSMUSG00000021750	Fam107a	268709	family with sequence similarity 107, member A	chr14:8296277-8309776	-	-1.13137	0.221658	-5.10411	3.32351e-07	3.97468e-06	Yes	OK	393.921	546.81	241.033	433.306	660.313	252.624	229.442
ENSMUSG00000033576	Apol6	71939	apolipoprotein L 6	chr15:77045275-77057108	+	2.51433	0.492763	5.10252	3.35168e-07	4.00504e-06	Yes	OK	1583.4	284	2882.81	411.129	156.87	3091.25	2674.37
ENSMUSG00000011831	Evi5	14020	ecotropic viral integration site 5	chr5:107744794-107875107	-	-0.822521	0.161228	-5.1016	3.36801e-07	4.01777e-06	Yes	OK	2371.2	3042.84	1699.56	2564.01	3521.67	1642.51	1756.6
ENSMUSG00000067242	Lgi1	56839	leucine-rich repeat LGI family, member 1	chr19:38264781-38308939	+	-1.35098	0.264822	-5.10149	3.36994e-07	4.01777e-06	Yes	OK	142.199	207.143	77.2539	229.448	184.839	66.0987	88.409
ENSMUSG00000045534	Kcna5	16493	potassium voltage-gated channel, shaker-related subfamily, member 5	chr6:126532550-126535555	-	2.2467	0.440404	5.10144	3.37071e-07	4.01777e-06	Yes	OK	42.7975	10.7168	74.8781	15.3534	6.08023	82.397	67.3593
ENSMUSG00000021087	Rtn1	104001	reticulon 1	chr12:72211748-72235746	-	-1.1545	0.226366	-5.10015	3.39382e-07	4.04196e-06	Yes	OK	312.671	436.561	188.78	359.951	513.171	209.162	168.398
ENSMUSG00000037685	Atp8a1	11980	ATPase, aminophospholipid transporter (APLT), class I, type 8A, member 1	chr5:67618138-67847431	-	-0.849769	0.166655	-5.09897	3.41509e-07	4.06393e-06	Yes	OK	2579.31	3333.74	1824.87	2762.76	3904.72	1803.68	1846.06
ENSMUSG00000079012	Serpina3m	20717	serine (or cysteine) peptidase inhibitor, clade A, member 3M	chr12:104387163-104394257	+	2.89592	0.568545	5.09356	3.51405e-07	4.17823e-06	Yes	OK	15.0697	0	30.1393	0	0	37.1239	23.1547
ENSMUSG00000059588	Calcrl	54598	calcitonin receptor-like	chr2:84330626-84425266	-	0.730931	0.143513	5.09312	3.52224e-07	4.18451e-06	Yes	OK	744.258	555.804	932.712	608.164	503.443	930.814	934.61
ENSMUSG00000029217	Tec	21682	tec protein tyrosine kinase	chr5:72755717-72868448	-	-0.845391	0.166048	-5.09125	3.55708e-07	4.22242e-06	Yes	OK	450.234	580.661	319.807	597.076	564.245	287.031	352.584
ENSMUSG00000030022	Adamts9	101401	a disintegrin-like and metallopeptidase (reprolysin type) with thrombospondin type 1 motif, 9	chr6:92772698-92901441	-	0.894318	0.175686	5.09044	3.57243e-07	4.23714e-06	Yes	OK	713.769	493.324	934.214	573.193	413.456	970.655	897.773
ENSMUSG00000031066	Usp11	236733	ubiquitin specific peptidase 11	chrX:20703908-20720539	+	-0.895558	0.175937	-5.09022	3.57655e-07	4.23853e-06	Yes	OK	323.941	424.018	223.864	401.747	446.289	237.231	210.498
ENSMUSG00000037010	Apln	30878	apelin	chrX:48025145-48034853	-	2.29722	0.451582	5.08704	3.63693e-07	4.30654e-06	Yes	OK	36.6978	9.06561	64.3299	5.97076	12.1605	69.7205	58.9394
ENSMUSG00000039683	Sdk1	330222	sidekick cell adhesion molecule 1	chr5:141241533-142213791	+	-0.644029	0.126663	-5.08457	3.68463e-07	4.35944e-06	Yes	OK	852.605	1042.31	662.898	996.264	1088.36	643.783	682.013
ENSMUSG00000048482	Bdnf	12064	brain derived neurotrophic factor	chr2:109694408-109727043	+	2.88828	0.568188	5.08332	3.70891e-07	4.38456e-06	Yes	OK	14.348	0	28.696	0	0	28.9748	28.4172
ENSMUSG00000035566	Pcdh17	219228	protocadherin 17	chr14:84443562-84537060	+	1.5263	0.300495	5.07928	3.78866e-07	4.47516e-06	Yes	OK	111.401	53.3304	169.471	66.5313	40.1295	174.754	164.188
ENSMUSG00000068580	Zfyve19	72008	zinc finger, FYVE domain containing 19	chr2:119208719-119217050	+	-0.937524	0.184627	-5.07794	3.81552e-07	4.50319e-06	Yes	OK	260.474	344.416	176.533	330.098	358.734	172.038	181.028
ENSMUSG00000001128	Cfp	18636	complement factor properdin	chrX:20925453-20931555	-	0.930106	0.183179	5.07759	3.82258e-07	4.50782e-06	Yes	OK	324.121	221.338	426.903	197.035	245.641	432.811	420.995
ENSMUSG00000020538	Srebf1	20787	sterol regulatory element binding transcription factor 1	chr11:60199083-60220627	-	0.830675	0.163817	5.07075	3.96253e-07	4.66903e-06	Yes	OK	2919.46	2083.61	3755.3	2434.36	1732.87	3694.28	3816.32
ENSMUSG00000039137	Whrn	73750	whirlin	chr4:63414909-63495991	-	-1.53457	0.302687	-5.06982	3.98183e-07	4.68793e-06	Yes	OK	99.2704	150.583	47.9581	155.24	145.926	38.0294	57.8869
ENSMUSG00000038400	Pmepa1	65112	prostate transmembrane protein, androgen induced 1	chr2:173224464-173276533	-	2.10475	0.415235	5.06882	4.00298e-07	4.70898e-06	Yes	OK	3056.43	922.838	5190.02	1237.65	608.023	5137.59	5242.45
ENSMUSG00000019256	Ahr	11622	aryl-hydrocarbon receptor	chr12:35497978-35534989	-	-0.890336	0.175693	-5.06757	4.02932e-07	4.7361e-06	Yes	OK	806.713	1053.52	559.904	957.88	1149.16	479.895	639.913
ENSMUSG00000013076	Amotl1	75723	angiomotin-like 1	chr9:14541966-14615000	-	0.515585	0.101771	5.06614	4.05968e-07	4.76789e-06	Yes	OK	3635.67	2987.07	4284.26	3086.03	2888.11	4231.22	4337.31
ENSMUSG00000019179	Mdh2	17448	malate dehydrogenase 2, NAD (mitochondrial)	chr5:135778648-135790386	+	0.671032	0.13257	5.06172	4.15489e-07	4.87573e-06	Yes	OK	1112.54	853.874	1371.2	924.615	783.134	1324.69	1417.7
ENSMUSG00000045414	1190002N15Rik	68861	RIKEN cDNA 1190002N15 gene	chr9:94517863-94538081	-	0.889477	0.175796	5.05972	4.19871e-07	4.92313e-06	Yes	OK	291.122	201.953	380.291	208.124	195.783	391.159	369.423
ENSMUSG00000001555	Fkbp10	14230	FK506 binding protein 10	chr11:100415693-100424840	+	-0.774112	0.153114	-5.05579	4.28609e-07	5.0215e-06	Yes	OK	515.345	652.194	378.496	686.637	617.751	354.941	402.051
ENSMUSG00000037300	Ttc13	234875	tetratricopeptide repeat domain 13	chr8:124671326-124721975	-	0.928983	0.183753	5.0556	4.2903e-07	5.02234e-06	Yes	OK	401.399	272.407	530.392	311.332	233.481	538.75	522.034
ENSMUSG00000037112	Sik2	235344	salt inducible kinase 2	chr9:50892800-51009073	-	1.60903	0.318415	5.05324	4.34367e-07	5.08068e-06	Yes	OK	1665.09	760.184	2570	930.585	589.782	2808.74	2331.26
ENSMUSG00000025283	Sat1	20229	spermidine/spermine N1-acetyl transferase 1	chrX:155213125-155216449	-	-0.7287	0.144213	-5.05293	4.35076e-07	5.08485e-06	Yes	OK	872.582	1092.46	652.702	983.469	1201.45	659.176	646.228
ENSMUSG00000026811	St6galnac6	50935	ST6 (alpha-N-acetyl-neuraminyl-2,3-beta-galactosyl-1,3)-N-acetylgalactosaminide alpha-2,6-sialyltransferase 6	chr2:32606984-32620809	+	-0.75244	0.148954	-5.0515	4.38347e-07	5.11891e-06	Yes	OK	683.992	861.193	506.792	827.377	895.01	459.974	553.609
ENSMUSG00000060206	Zfp462	242466	zinc finger protein 462	chr4:54947944-55083563	+	-0.828226	0.163972	-5.05101	4.39484e-07	5.12802e-06	Yes	OK	744.55	956.448	532.651	925.468	987.429	459.069	606.233
ENSMUSG00000039515	Ptpa	110854	protein phosphatase 2 protein activator	chr2:30416049-30447807	+	0.520828	0.103217	5.04597	4.51237e-07	5.2609e-06	Yes	OK	1721.87	1412.16	2031.58	1403.98	1420.34	2070.79	1992.36
ENSMUSG00000033965	Slc16a2	20502	solute carrier family 16 (monocarboxylic acid transporters), member 2	chrX:103697413-103821988	-	-0.707002	0.140131	-5.04528	4.52867e-07	5.27405e-06	Yes	OK	556.974	692.54	421.408	719.903	665.177	429.189	413.628
ENSMUSG00000027397	Slc20a1	20515	solute carrier family 20, member 1	chr2:129198772-129211612	+	0.787402	0.15607	5.04518	4.53098e-07	5.27405e-06	Yes	OK	436.7	317.844	555.555	329.245	306.444	526.979	584.131
ENSMUSG00000001138	Cnnm3	94218	cyclin M3	chr1:36511866-36528236	+	0.661147	0.131116	5.04245	4.5961e-07	5.34552e-06	Yes	OK	639.67	493.436	785.904	504.103	482.77	775.075	796.734
ENSMUSG00000026664	Phyh	16922	phytanoyl-CoA hydroxylase	chr2:4918995-4938743	+	0.826184	0.163867	5.04179	4.61201e-07	5.3597e-06	Yes	OK	610.471	436.256	784.686	478.514	393.999	848.417	720.955
ENSMUSG00000039033	Tasp1	75812	taspase, threonine aspartase 1	chr2:139833478-140066805	-	-0.826028	0.163916	-5.03933	4.67176e-07	5.42475e-06	Yes	OK	406.377	522.06	290.694	489.602	554.517	276.166	305.222
ENSMUSG00000019370	Calm3	12315	calmodulin 3	chr7:16915378-16924032	-	-0.50791	0.100847	-5.03643	4.74297e-07	5.503e-06	Yes	OK	2905.1	3415.67	2394.53	3329.12	3502.21	2435.69	2353.36
ENSMUSG00000037855	Zfp365	216049	zinc finger protein 365	chr10:67886104-67912662	-	-1.43831	0.285626	-5.03565	4.76229e-07	5.52096e-06	Yes	OK	93.4178	139.013	47.8227	138.18	139.845	46.1785	49.467
ENSMUSG00000045502	Hcar2	80885	hydroxycarboxylic acid receptor 2	chr5:123863569-123865516	-	1.90902	0.379154	5.03495	4.77967e-07	5.53664e-06	Yes	OK	62.8135	22.2232	103.404	29.8538	14.5926	100.506	106.301
ENSMUSG00000068220	Lgals1	16852	lectin, galactose binding, soluble 1	chr15:78926724-78930465	+	0.624167	0.124005	5.03341	4.8184e-07	5.57701e-06	Yes	OK	2377.51	1865.44	2889.59	1882.49	1848.39	3137.42	2641.75
ENSMUSG00000007659	Bcl2l1	12048	BCL2-like 1	chr2:152758731-152830717	-	-0.734801	0.146066	-5.0306	4.88944e-07	5.6547e-06	Yes	OK	971.074	1217.64	724.511	1086.68	1348.59	708.071	740.952
ENSMUSG00000020283	Pex13	72129	peroxisomal biogenesis factor 13	chr11:23646478-23665935	-	0.92797	0.184523	5.02901	4.93018e-07	5.69723e-06	Yes	OK	531.836	361.464	702.208	412.835	310.092	762.399	642.018
ENSMUSG00000024997	Prdx3	11757	peroxiredoxin 3	chr19:60864065-60874538	-	0.714539	0.142109	5.0281	4.95363e-07	5.71973e-06	Yes	OK	561.539	422.6	700.478	442.689	402.511	680.002	720.955
ENSMUSG00000018428	Akap1	11640	A kinase (PRKA) anchor protein 1	chr11:88830791-88864586	-	1.01069	0.201106	5.02565	5.01742e-07	5.78874e-06	Yes	OK	438.012	285.083	590.941	340.333	229.833	596.699	585.184
ENSMUSG00000028042	Zbtb7b	22724	zinc finger and BTB domain containing 7B	chr3:89377645-89393203	-	0.711076	0.141578	5.0225	5.1003e-07	5.87965e-06	Yes	OK	757.304	570.713	943.895	620.959	520.468	961.6	926.19
ENSMUSG00000047528	Als2cr12	108812	amyotrophic lateral sclerosis 2 (juvenile) chromosome region, candidate 12 (human)	chr1:58658120-58695989	-	2.48051	0.494326	5.01796	5.22224e-07	6.01541e-06	Yes	OK	27.4307	4.62791	50.2334	6.82372	2.43209	48.8949	51.5719
ENSMUSG00000048834	Vstm2a	211739	V-set and transmembrane domain containing 2A	chr11:16257723-16284551	+	-1.65636	0.330189	-5.01641	5.26471e-07	6.05947e-06	Yes	OK	73.1633	114.167	32.1591	100.65	127.685	31.6912	32.6271
ENSMUSG00000039157	Fam102a	98952	family with sequence similarity 102, member A	chr2:32535358-32569750	+	-0.67287	0.134232	-5.01275	5.36571e-07	6.17078e-06	Yes	OK	970.306	1195.02	745.588	1212.92	1177.13	681.813	809.364
ENSMUSG00000029999	Tgfa	21802	transforming growth factor alpha	chr6:86195226-86275743	+	-1.2764	0.254668	-5.01201	5.38657e-07	6.187e-06	Yes	OK	309.076	444.203	173.948	341.186	547.221	197.391	150.506
ENSMUSG00000071369	Map3k5	26408	mitogen-activated protein kinase kinase kinase 5	chr10:19934525-20142750	+	0.741527	0.147952	5.01194	5.38842e-07	6.187e-06	Yes	OK	696.561	517.991	875.131	554.428	481.554	933.531	816.731
ENSMUSG00000022013	Dnajc15	66148	DnaJ heat shock protein family (Hsp40) member C15	chr14:77826216-77874917	-	1.19236	0.237924	5.01154	5.39963e-07	6.19422e-06	Yes	OK	281.744	166.017	397.472	205.565	126.469	412.89	382.053
ENSMUSG00000000058	Cav2	12390	caveolin 2	chr6:17281184-17282684	+	0.545713	0.108894	5.01141	5.40331e-07	6.19422e-06	Yes	OK	4547.38	3689.93	5404.83	3731.72	3648.14	5687.2	5122.46
ENSMUSG00000032596	Uba7	74153	ubiquitin-like modifier activating enzyme 7	chr9:107975566-107984056	+	0.723385	0.144403	5.00949	5.45751e-07	6.25137e-06	Yes	OK	536.208	402.792	669.623	395.776	409.807	703.544	635.703
ENSMUSG00000026547	Tagln2	21346	transgelin 2	chr1:172500245-172507375	+	0.697401	0.139262	5.00784	5.50433e-07	6.29998e-06	Yes	OK	675.044	513.075	837.013	503.25	522.9	890.974	783.051
ENSMUSG00000073481	Marc2	67247	mitochondrial amidoxime reducing component 2	chr1:184813067-184845847	-	0.649466	0.129855	5.00145	5.69e-07	6.50732e-06	Yes	OK	1060.23	821.551	1298.92	887.937	755.165	1307.49	1290.35
ENSMUSG00000022408	Fam83f	213956	family with sequence similarity 83, member F	chr15:80671846-80700425	+	-1.19642	0.239299	-4.9997	5.7419e-07	6.56146e-06	Yes	OK	137.372	193.551	81.1931	196.182	190.919	82.397	79.9891
ENSMUSG00000062209	Erbb4	13869	erb-b2 receptor tyrosine kinase 4	chr1:68032186-69108059	-	-1.17574	0.235285	-4.9971	5.81979e-07	6.64518e-06	Yes	OK	167.187	234.631	99.7434	234.566	234.697	113.183	86.3041
ENSMUSG00000006542	Prkag3	241113	protein kinase, AMP-activated, gamma 3 non-catatlytic subunit	chr1:74738921-74748955	-	2.15514	0.431392	4.99577	5.86028e-07	6.68611e-06	Yes	OK	64.2786	18.0765	110.481	17.9123	18.2407	65.1932	155.768
ENSMUSG00000037921	Ddx60	234311	DEAD (Asp-Glu-Ala-Asp) box polypeptide 60	chr8:61928086-62037701	+	0.920377	0.184326	4.99321	5.93847e-07	6.76996e-06	Yes	OK	415.214	282.878	547.549	324.98	240.777	547.804	547.294
ENSMUSG00000024593	Megf10	70417	multiple EGF-like-domains 10	chr18:57133089-57297467	+	-1.54181	0.308886	-4.99153	5.99021e-07	6.82353e-06	Yes	OK	88.5596	134.803	42.3165	123.68	145.926	36.2185	48.4145
ENSMUSG00000002266	Zim1	22776	zinc finger, imprinted 1	chr7:6675442-6696432	-	1.53205	0.307231	4.98664	6.14393e-07	6.9931e-06	Yes	OK	166.658	79.2738	254.042	107.474	51.0739	254.435	253.65
ENSMUSG00000027544	Nfatc2	18019	nuclear factor of activated T cells, cytoplasmic, calcineurin dependent 2	chr2:168476409-168590365	-	-0.637612	0.127876	-4.98617	6.15885e-07	7.00453e-06	Yes	OK	665.638	812.116	519.159	817.994	806.238	521.546	516.772
ENSMUSG00000032667	Pon2	330260	paraoxonase 2	chr6:5264623-5298373	-	0.629059	0.12632	4.97989	6.36191e-07	7.22434e-06	Yes	OK	756.85	592.922	920.779	576.605	609.239	941.68	899.878
ENSMUSG00000064225	Paqr9	75552	progestin and adipoQ receptor family member IX	chr9:95559816-95562121	+	2.77567	0.557377	4.97989	6.36216e-07	7.22434e-06	Yes	OK	877.217	64.3729	1690.06	103.209	25.537	1999.26	1380.86
ENSMUSG00000071637	Cebpd	12609	CCAAT/enhancer binding protein (C/EBP), delta	chr16:15887285-15889545	+	-0.898067	0.180429	-4.97739	6.44473e-07	7.31233e-06	Yes	OK	735.442	963.315	507.57	801.788	1124.84	515.208	499.932
ENSMUSG00000040732	Erg	13876	avian erythroblastosis virus E-26 (v-ets) oncogene related	chr16:95359168-95530365	-	1.53583	0.308682	4.97544	6.50983e-07	7.38037e-06	Yes	OK	111.617	52.9039	170.33	65.6783	40.1295	151.212	189.448
ENSMUSG00000023044	Csad	246277	cysteine sulfinic acid decarboxylase	chr15:102176997-102189043	-	1.04579	0.210401	4.97048	6.67871e-07	7.56587e-06	Yes	OK	868.892	555.89	1181.89	693.461	418.32	1199.74	1164.05
ENSMUSG00000027339	Rassf2	215653	Ras association (RalGDS/AF-6) domain family member 2	chr2:131992849-132029988	-	-0.502136	0.10103	-4.97016	6.68984e-07	7.57252e-06	Yes	OK	2143.57	2515.45	1771.69	2570.84	2460.06	1784.66	1758.71
ENSMUSG00000041912	Tdrkh	72634	tudor and KH domain containing protein	chr3:94413317-94431499	+	-1.00773	0.202766	-4.96995	6.69716e-07	7.57485e-06	Yes	OK	355.101	478.567	231.634	411.129	546.005	251.718	211.55
ENSMUSG00000026029	Casp8	12370	caspase 8	chr1:58795373-58847503	+	0.896999	0.180503	4.96944	6.71468e-07	7.58842e-06	Yes	OK	276.558	191.119	361.997	196.182	186.055	376.672	347.321
ENSMUSG00000004056	Akt2	11652	thymoma viral proto-oncogene 2	chr7:27591551-27640826	+	0.838597	0.168756	4.96929	6.71971e-07	7.58842e-06	Yes	OK	1395.34	991.04	1799.64	1160.03	822.047	1738.49	1860.8
ENSMUSG00000006373	Pgrmc1	53328	progesterone receptor membrane component 1	chrX:36598192-36606079	+	-0.540832	0.108899	-4.96636	6.82208e-07	7.69798e-06	Yes	OK	1669.92	1982.69	1357.15	1902.97	2062.41	1374.49	1339.82
ENSMUSG00000081534	Slc48a1	67739	solute carrier family 48 (heme transporter), member 1	chr15:97784364-97792692	+	0.702262	0.141493	4.96324	6.93278e-07	7.81676e-06	Yes	OK	1640.86	1242.53	2039.18	1355.36	1129.71	2197.56	1880.8
ENSMUSG00000001943	Vsig2	57276	V-set and immunoglobulin domain containing 2	chr9:37539254-37544205	+	1.88522	0.380136	4.95932	7.0739e-07	7.96963e-06	Yes	OK	54.4287	19.7824	89.0751	21.3241	18.2407	76.0588	102.091
ENSMUSG00000021196	Pfkp	56421	phosphofructokinase, platelet	chr13:6579873-6648771	-	0.883651	0.17826	4.95709	7.15565e-07	8.05543e-06	Yes	OK	720.683	501.312	940.053	535.662	466.962	1080.22	799.891
ENSMUSG00000024085	Man2a1	17158	mannosidase 2, alpha 1	chr17:64601648-64755110	+	0.554225	0.111812	4.95678	7.16722e-07	8.06214e-06	Yes	OK	1985.49	1605.59	2365.4	1595.05	1616.13	2496.36	2234.43
ENSMUSG00000036478	Btg1	12226	B cell translocation gene 1, anti-proliferative	chr10:96617000-96622811	+	0.897705	0.181124	4.95629	7.18507e-07	8.07591e-06	Yes	OK	503.242	348.6	657.884	319.009	378.19	737.951	577.816
ENSMUSG00000021608	Lpcat1	210992	lysophosphatidylcholine acyltransferase 1	chr13:73467382-73514538	+	-0.815388	0.164698	-4.95082	7.39008e-07	8.29985e-06	Yes	OK	548.365	703.089	393.641	630.341	775.837	414.701	372.581
ENSMUSG00000043733	Ptpn11	19247	protein tyrosine phosphatase, non-receptor type 11	chr5:121130532-121191397	-	0.483546	0.0976786	4.95038	7.40686e-07	8.3122e-06	Yes	OK	3446.36	2869.61	4023.11	2917.99	2821.23	3993.09	4053.13
ENSMUSG00000027282	Mtch2	56428	mitochondrial carrier 2	chr2:90847154-90866810	+	0.795308	0.160708	4.94877	7.46834e-07	8.37467e-06	Yes	OK	773.257	561.022	985.492	597.929	524.116	1097.42	873.565
ENSMUSG00000030541	Idh2	269951	isocitrate dehydrogenase 2 (NADP+), mitochondrial	chr7:80094846-80115350	-	0.690821	0.139619	4.94791	7.50137e-07	8.40516e-06	Yes	OK	861.712	655.425	1068	694.314	616.535	995.102	1140.9
ENSMUSG00000001911	Nfix	18032	nuclear factor I/X	chr8:84704711-84774369	-	0.544808	0.110127	4.94708	7.53346e-07	8.43454e-06	Yes	OK	2926.64	2374.63	3478.66	2506.87	2242.39	3536.73	3420.59
ENSMUSG00000050248	Evc2	68525	Ellis van Creveld syndrome 2	chr5:37338477-37425054	+	-0.690299	0.139544	-4.94682	7.54363e-07	8.43936e-06	Yes	OK	624.272	773.179	475.364	735.256	811.103	458.164	492.565
ENSMUSG00000062397	Zfp706	68036	zinc finger protein 706	chr15:36997026-37007402	-	-0.780526	0.157845	-4.94487	7.61934e-07	8.51744e-06	Yes	OK	1090.04	1384.17	795.923	1198.42	1569.92	826.686	765.159
ENSMUSG00000096225	Lhx8	16875	LIM homeobox protein 8	chr3:154306293-154330560	-	2.76493	0.559239	4.94409	7.64996e-07	8.54503e-06	Yes	OK	19.534	0.852965	38.215	1.70593	0	54.3277	22.1023
ENSMUSG00000024238	Zeb1	21417	zinc finger E-box binding homeobox 1	chr18:5591859-5775468	+	-0.541503	0.109558	-4.94261	7.70847e-07	8.60371e-06	Yes	OK	2225.22	2641.53	1808.92	2604.1	2678.95	1714.94	1902.9
ENSMUSG00000040010	Slc7a5	20539	solute carrier family 7 (cationic amino acid transporter, y+ system), member 5	chr8:121881145-121907686	-	-1.07707	0.21795	-4.94184	7.73891e-07	8.63098e-06	Yes	OK	372.724	510.974	234.474	410.276	611.671	242.664	226.285
ENSMUSG00000022801	Lrch3	70144	leucine-rich repeats and calponin homology (CH) domain containing 3	chr16:32914099-33016029	+	-0.536647	0.108646	-4.93941	7.83575e-07	8.73222e-06	Yes	OK	1201.99	1425.01	978.968	1423.6	1426.42	983.331	974.604
ENSMUSG00000029330	Cds1	74596	CDP-diacylglycerol synthase 1	chr5:101765129-101823852	+	1.18878	0.240813	4.93652	7.95269e-07	8.85567e-06	Yes	OK	136.719	81.0719	192.367	81.8847	80.259	197.391	187.343
ENSMUSG00000034390	Cmip	74440	c-Maf inducing protein	chr8:117257018-117461505	+	0.693203	0.140492	4.93412	8.05145e-07	8.95872e-06	Yes	OK	686.773	521.884	851.662	556.133	487.634	885.541	817.784
ENSMUSG00000042249	Grk3	320129	G protein-coupled receptor kinase 3	chr5:112910477-113015538	-	0.879522	0.17827	4.93366	8.07047e-07	8.97294e-06	Yes	OK	302.673	210.665	394.682	224.33	196.999	408.363	381.001
ENSMUSG00000026158	Ogfrl1	70155	opioid growth factor receptor-like 1	chr1:23366423-23383175	-	-0.869441	0.176436	-4.92781	8.31572e-07	9.23848e-06	Yes	OK	393.774	512.115	275.433	456.337	567.893	276.166	274.699
ENSMUSG00000019944	Rhobtb1	69288	Rho-related BTB domain containing 1	chr10:69208551-69291784	+	1.08902	0.221146	4.92443	8.46054e-07	9.39212e-06	Yes	OK	288.315	180.52	396.109	177.417	183.623	325.966	466.252
ENSMUSG00000029581	Fscn1	14086	fascin actin-bundling protein 1	chr5:142960354-142973189	+	-0.854541	0.173544	-4.92405	8.47731e-07	9.40348e-06	Yes	OK	975.222	1262.84	687.604	1054.27	1471.42	670.042	705.167
ENSMUSG00000029110	Rnf4	19822	ring finger protein 4	chr5:34336249-34353445	+	0.609251	0.123819	4.92047	8.63348e-07	9.56933e-06	Yes	OK	1013.37	800.875	1225.86	765.11	836.64	1273.98	1177.73
ENSMUSG00000037242	Clic4	29876	chloride intracellular channel 4 (mitochondrial)	chr4:135213969-135272760	-	0.513475	0.104384	4.91912	8.69327e-07	9.62818e-06	Yes	OK	3557.38	2926.46	4188.31	2856.58	2996.34	4337.16	4039.45
ENSMUSG00000008384	Sertad1	55942	SERTA domain containing 1	chr7:27486952-27490314	+	-0.973761	0.197988	-4.91828	8.7309e-07	9.66242e-06	Yes	OK	259.248	346.049	172.447	322.421	369.678	157.55	187.343
ENSMUSG00000027534	Snx16	74718	sorting nexin 16	chr3:10417816-10440130	-	-1.21123	0.24633	-4.91711	8.78295e-07	9.71256e-06	Yes	OK	207.199	293.027	121.37	260.154	325.9	99.6008	143.138
ENSMUSG00000041225	Arhgap12	75415	Rho GTPase activating protein 12	chr18:6024449-6136098	-	-0.546218	0.111106	-4.91619	8.82467e-07	9.75119e-06	Yes	OK	1220.23	1450.24	990.216	1476.48	1423.99	967.938	1012.49
ENSMUSG00000022678	Nde1	67203	nudE neurodevelopment protein 1	chr16:14163274-14192923	+	-0.725401	0.14761	-4.91431	8.9097e-07	9.83156e-06	Yes	OK	510.004	637.942	382.067	602.194	673.689	375.767	388.368
ENSMUSG00000026442	Nfasc	269116	neurofascin	chr1:132564689-132741797	-	-1.55571	0.31657	-4.91428	8.91107e-07	9.83156e-06	Yes	OK	1396.3	2134.16	658.429	1619.78	2648.55	666.42	650.438
ENSMUSG00000093769	Hist2h3c1	15077	histone cluster 2, H3c1	chr3:96246684-96247348	+	1.92117	0.391171	4.91134	9.04543e-07	9.97216e-06	Yes	OK	51.2898	18.3762	84.2035	13.6474	23.1049	84.2079	84.1991
ENSMUSG00000004655	Aqp1	11826	aquaporin 1	chr6:55336298-55348555	+	2.38644	0.486632	4.90399	9.39074e-07	1.03449e-05	Yes	OK	1618.07	331.186	2904.95	475.102	187.271	2662.96	3146.94
ENSMUSG00000030341	Tnfrsf1a	21937	tumor necrosis factor receptor superfamily, member 1a	chr6:125349722-125362483	+	0.741735	0.151262	4.90364	9.40783e-07	1.03558e-05	Yes	OK	1113.52	827.493	1399.55	931.438	723.547	1455.08	1344.03
ENSMUSG00000016520	Lnx2	140887	ligand of numb-protein X 2	chr5:147016654-147076572	-	1.10665	0.225702	4.90314	9.43171e-07	1.03742e-05	Yes	OK	246.525	152.242	340.807	173.152	131.333	300.613	381.001
ENSMUSG00000071984	Fndc1	68655	fibronectin type III domain containing 1	chr17:7738567-7804974	-	0.704384	0.143689	4.90213	9.48047e-07	1.04198e-05	Yes	OK	1174.28	887.566	1460.99	991.999	783.134	1463.23	1458.75
ENSMUSG00000027087	Itgav	16410	integrin alpha V	chr2:83724396-83806917	+	-0.73706	0.150409	-4.90037	9.56545e-07	1.05052e-05	Yes	OK	3279.73	4114.65	2444.8	3564.54	4664.75	2548.87	2340.73
ENSMUSG00000037095	Lrg1	76905	leucine-rich alpha-2-glycoprotein 1	chr17:56119677-56121946	-	2.62574	0.535959	4.89915	9.62507e-07	1.05626e-05	Yes	OK	1193.9	145.543	2242.25	221.771	69.3146	2619.5	1865.01
ENSMUSG00000063146	Clip2	269713	CAP-GLY domain containing linker protein 2	chr5:134489382-134552434	-	-0.754931	0.154194	-4.89599	9.78101e-07	1.07256e-05	Yes	OK	958.305	1208.67	707.939	1060.24	1357.11	730.707	685.17
ENSMUSG00000054619	Mettl7a1	70152	methyltransferase like 7A1	chr15:100304816-100314348	+	0.55076	0.112505	4.89543	9.80891e-07	1.0748e-05	Yes	OK	1064.98	862.199	1267.77	859.789	864.609	1250.44	1285.09
ENSMUSG00000071253	Slc25a16	73132	solute carrier family 25 (mitochondrial carrier, Graves disease autoantigen), member 16	chr10:62920632-62946494	+	1.11644	0.228148	4.89349	9.90658e-07	1.0842e-05	Yes	OK	368.709	226.471	510.948	281.479	171.462	512.491	509.404
ENSMUSG00000074657	Kif5a	16572	kinesin family member 5A	chr10:127225694-127263363	-	-1.05806	0.21622	-4.89342	9.90977e-07	1.0842e-05	Yes	OK	410.079	559.731	260.427	464.013	655.449	292.464	228.39
ENSMUSG00000030921	Trim30a	20128	tripartite motif-containing 30A	chr7:104409025-104465193	-	0.945008	0.193221	4.8908	1.00425e-06	1.09788e-05	Yes	OK	333.13	225.712	440.547	193.623	257.802	452.731	428.363
ENSMUSG00000033287	Kctd17	72844	potassium channel tetramerisation domain containing 17	chr15:78428563-78439303	+	0.915435	0.18732	4.88702	1.02376e-06	1.11836e-05	Yes	OK	484.274	330.964	637.584	376.158	285.771	696.3	578.869
ENSMUSG00000021140	Pcnx	54604	pecanex homolog (Drosophila)	chr12:81860029-82000924	+	0.50541	0.103484	4.88396	1.03976e-06	1.13498e-05	Yes	OK	1647.56	1359.24	1935.89	1378.39	1340.08	1914.15	1957.63
ENSMUSG00000044308	Ubr3	68795	ubiquitin protein ligase E3 component n-recognin 3	chr2:69897245-70024010	+	0.522753	0.107043	4.88357	1.0418e-06	1.13634e-05	Yes	OK	2161.87	1770.43	2553.32	1843.26	1697.6	2605.92	2500.71
ENSMUSG00000035530	Eif1	20918	eukaryotic translation initiation factor 1	chr11:100319948-100322099	+	-0.591617	0.121169	-4.88258	1.04709e-06	1.14125e-05	Yes	OK	1126.59	1356.49	896.691	1365.6	1347.38	842.985	950.397
ENSMUSG00000029998	Pcyox1	66881	prenylcysteine oxidase 1	chr6:86386005-86397150	-	0.671117	0.137521	4.88012	1.06019e-06	1.15465e-05	Yes	OK	1788.15	1373.91	2202.39	1398.01	1349.81	2442.94	1961.84
ENSMUSG00000056952	Tatdn2	381801	TatD DNase domain containing 2	chr6:113697498-113711068	+	0.646738	0.132608	4.87706	1.07678e-06	1.17183e-05	Yes	OK	647.427	502.329	792.525	519.456	485.202	777.791	807.259
ENSMUSG00000072568	Fam84b	399603	family with sequence similarity 84, member B	chr15:60818995-60825080	-	1.25498	0.257529	4.87314	1.09838e-06	1.19444e-05	Yes	OK	179.185	102.661	255.71	86.1495	119.173	220.933	290.487
ENSMUSG00000028944	Prkag2	108099	protein kinase, AMP-activated, gamma 2 non-catalytic subunit	chr5:24862734-24995753	-	0.684063	0.140474	4.86969	1.11776e-06	1.21459e-05	Yes	OK	610.971	467.167	754.774	441.836	492.499	730.707	778.841
ENSMUSG00000020087	Tysnd1	71767	trypsin domain containing 1	chr10:61695513-61702773	+	0.872417	0.17918	4.86894	1.12196e-06	1.21824e-05	Yes	OK	397.155	277.617	516.694	292.567	262.666	571.346	462.042
ENSMUSG00000050732	Vamp8	22320	vesicle-associated membrane protein 8	chr6:72385220-72390667	-	-0.72573	0.14907	-4.86839	1.12512e-06	1.22074e-05	Yes	OK	551.521	690.211	412.83	642.283	738.14	424.661	400.998
ENSMUSG00000040710	St8sia4	20452	ST8 alpha-N-acetyl-neuraminide alpha-2,8-sialyltransferase 4	chr1:95587681-95667594	-	0.887777	0.182395	4.86735	1.13106e-06	1.22627e-05	Yes	OK	567.444	393.525	741.364	430.748	356.301	837.552	645.175
ENSMUSG00000032854	Ugt8a	22239	UDP galactosyltransferase 8A	chr3:125865342-125938550	-	-1.60199	0.329547	-4.86119	1.1668e-06	1.26406e-05	Yes	OK	3573.99	5519.82	1628.16	4130.06	6909.57	1614.44	1641.88
ENSMUSG00000019818	Cd164	53599	CD164 antigen	chr10:41519499-41531042	+	0.609881	0.125518	4.85893	1.18023e-06	1.27765e-05	Yes	OK	3492.88	2756.63	4229.13	2848.9	2664.36	4586.16	3872.11
ENSMUSG00000033720	Sfxn5	94282	sideroflexin 5	chr6:85213050-85333422	-	1.26788	0.26108	4.85629	1.19607e-06	1.29368e-05	Yes	OK	295.43	166.27	424.589	215.8	116.74	441.865	407.313
ENSMUSG00000035246	Pcyt1b	236899	phosphate cytidylyltransferase 1, choline, beta isoform	chrX:93675111-93749948	+	-1.08937	0.224327	-4.85616	1.19683e-06	1.29368e-05	Yes	OK	173.397	238.179	108.616	255.037	221.32	114.088	103.144
ENSMUSG00000044689	Gm13749	433315	predicted gene 13749	chr1:63964726-63968999	+	-1.72497	0.355436	-4.85313	1.2153e-06	1.31266e-05	Yes	OK	57.7416	91.5351	23.9481	87.0025	96.0676	22.6365	25.2597
ENSMUSG00000097736	9530059O14Rik	319626	RIKEN cDNA 9530059O14 gene	chr9:122572500-122580647	+	-1.29752	0.267664	-4.84758	1.24975e-06	1.34885e-05	Yes	OK	185.553	268.228	102.878	208.124	328.332	100.506	105.249
ENSMUSG00000042156	Dzip1	66573	DAZ interacting protein 1	chr14:118875519-118925470	-	-0.804368	0.165974	-4.84635	1.25752e-06	1.35622e-05	Yes	OK	403.034	514.642	291.425	550.163	479.122	306.046	276.804
ENSMUSG00000029228	Lnx1	16924	ligand of numb-protein X 1	chr5:74592446-74677872	-	2.00926	0.414613	4.84611	1.25907e-06	1.35687e-05	Yes	OK	49.6674	15.7078	83.627	20.4712	10.9444	97.7898	69.4642
ENSMUSG00000021185	9030617O03Rik	217830	RIKEN cDNA 9030617O03 gene	chr12:100779122-100872610	+	1.07292	0.221582	4.8421	1.28477e-06	1.38353e-05	Yes	OK	225.007	141.825	308.188	153.534	130.117	345.886	270.49
ENSMUSG00000028484	Psip1	101739	PC4 and SFRS1 interacting protein 1	chr4:83455680-83486448	-	-0.567035	0.117187	-4.83872	1.3068e-06	1.40621e-05	Yes	OK	952.224	1139.16	765.284	1109.71	1168.62	763.304	767.264
ENSMUSG00000029843	Slc13a4	243755	solute carrier family 13 (sodium/sulfate symporters), member 4	chr6:35267952-35308126	-	2.10972	0.436298	4.8355	1.32809e-06	1.42804e-05	Yes	OK	56.3177	15.9527	96.6827	22.1771	9.72837	124.954	68.4118
ENSMUSG00000057329	Bcl2	12043	B cell leukemia/lymphoma 2	chr1:106712164-106714290	-	-0.587775	0.12157	-4.83486	1.33242e-06	1.43163e-05	Yes	OK	1171.96	1410.62	933.3	1325.51	1495.74	923.571	943.03
ENSMUSG00000029648	Flt1	14254	FMS-like tyrosine kinase 1	chr5:147562195-147725988	-	2.02465	0.41898	4.83233	1.34946e-06	1.44886e-05	Yes	OK	605.666	191.851	1019.48	258.449	125.253	1061.2	977.762
ENSMUSG00000038495	Otud7b	229603	OTU domain containing 7B	chr3:96104526-96161129	+	-0.804207	0.166481	-4.83063	1.36102e-06	1.46018e-05	Yes	OK	2444.64	3123.63	1765.65	2610.07	3637.19	1852.57	1678.72
ENSMUSG00000079057	Cyp4v3	102294	cytochrome P450, family 4, subfamily v, polypeptide 3	chr8:45305801-45333196	-	0.811922	0.168098	4.83006	1.36494e-06	1.46329e-05	Yes	OK	503.888	363.8	643.976	319.009	408.591	656.46	631.493
ENSMUSG00000028259	Fhl5	57756	four and a half LIM domains 5	chr4:25199908-25242876	-	1.92417	0.39841	4.82962	1.36791e-06	1.46538e-05	Yes	OK	55.161	18.8747	91.4472	25.589	12.1605	98.6953	84.1991
ENSMUSG00000027195	Hsd17b12	56348	hydroxysteroid (17-beta) dehydrogenase 12	chr2:94032696-94157909	-	0.762986	0.158054	4.82737	1.38347e-06	1.48095e-05	Yes	OK	918.119	676.688	1159.55	677.255	676.122	1312.92	1006.18
ENSMUSG00000024601	Isoc1	66307	isochorismatase domain containing 1	chr18:58659481-58679570	+	0.923755	0.191384	4.82672	1.38803e-06	1.48472e-05	Yes	OK	916.72	624.096	1209.35	738.668	509.523	1328.31	1090.38
ENSMUSG00000043822	Adamtsl5	66548	ADAMTS-like 5	chr10:80339792-80348448	-	-0.671696	0.139213	-4.82495	1.40039e-06	1.49684e-05	Yes	OK	715.133	880.526	549.739	945.086	815.967	553.237	546.242
ENSMUSG00000032656	March3	320253	membrane-associated ring finger (C3HC4) 3	chr18:56761715-56925548	-	1.59661	0.331199	4.82068	1.43068e-06	1.52807e-05	Yes	OK	90.0551	40.608	139.502	52.0309	29.1851	148.496	130.509
ENSMUSG00000033227	Wnt6	22420	wingless-type MMTV integration site family, member 6	chr1:74771891-74785319	+	-0.91167	0.189309	-4.81578	1.46625e-06	1.56491e-05	Yes	OK	515.896	677.23	354.563	731.844	622.616	299.708	409.418
ENSMUSG00000038332	Sesn1	140742	sestrin 1	chr10:41810573-41908436	+	-0.833379	0.173075	-4.81512	1.47108e-06	1.5689e-05	Yes	OK	1649.77	2124.62	1174.92	1741.76	2507.49	1168.95	1180.89
ENSMUSG00000041423	Paqr6	68957	progestin and adipoQ receptor family member VI	chr3:88364588-88368541	+	-1.13569	0.23591	-4.81408	1.47883e-06	1.576e-05	Yes	OK	189.235	263.381	115.09	225.183	301.579	118.615	111.564
ENSMUSG00000021236	Entpd5	12499	ectonucleoside triphosphate diphosphohydrolase 5	chr12:84373875-84409029	-	0.983723	0.204556	4.80907	1.51632e-06	1.61475e-05	Yes	OK	800.857	528.486	1073.23	650.813	406.159	1099.23	1047.23
ENSMUSG00000023972	Ptk7	71461	PTK7 protein tyrosine kinase 7	chr17:46564450-46629504	-	-1.14917	0.238972	-4.8088	1.51843e-06	1.6158e-05	Yes	OK	164.17	228.632	99.7084	254.184	203.08	94.168	105.249
ENSMUSG00000020709	Adap2	216991	ArfGAP with dual PH domains 2	chr11:80154161-80178827	+	1.19322	0.248337	4.80485	1.54868e-06	1.64678e-05	Yes	OK	424.34	251.722	596.959	179.976	323.468	639.256	554.661
ENSMUSG00000032690	Oas2	246728	2'-5' oligoadenylate synthetase 2	chr5:120730332-120749848	-	1.27542	0.26549	4.80403	1.55503e-06	1.6523e-05	Yes	OK	137.882	78.196	197.567	63.9724	92.4195	204.634	190.5
ENSMUSG00000027239	Mdk	17242	midkine	chr2:91929804-91932297	-	-1.49381	0.311186	-4.80038	1.58368e-06	1.68151e-05	Yes	OK	82.7375	125.02	40.4553	129.651	120.389	46.1785	34.7321
ENSMUSG00000057098	Ebf1	13591	early B cell factor 1	chr11:44618099-45008096	+	0.474337	0.0988337	4.79934	1.59186e-06	1.68894e-05	Yes	OK	2270.89	1898.12	2643.65	1908.94	1887.3	2672.92	2614.38
ENSMUSG00000030744	Rps3	27050	ribosomal protein S3	chr7:99477896-99483709	-	-0.469668	0.0979155	-4.79666	1.61329e-06	1.71042e-05	Yes	OK	5551.81	6454.35	4649.27	6346.92	6561.78	4648.64	4649.89
ENSMUSG00000025473	Adam8	11501	a disintegrin and metallopeptidase domain 8	chr7:139978931-139992562	-	1.83425	0.382638	4.79369	1.63741e-06	1.73471e-05	Yes	OK	120.028	45.9908	194.066	23.883	68.0986	221.838	166.293
ENSMUSG00000021903	Galnt15	78754	UDP-N-acetyl-alpha-D-galactosamine:polypeptide N-acetylgalactosaminyltransferase 15	chr14:32029102-32058326	+	0.843631	0.176143	4.78947	1.6722e-06	1.77027e-05	Yes	OK	1014.52	718.144	1310.89	845.289	590.998	1360.91	1260.88
ENSMUSG00000030247	Kcnj8	16523	potassium inwardly-rectifying channel, subfamily J, member 8	chr6:142564836-142571614	-	1.32538	0.276863	4.78714	1.69177e-06	1.78966e-05	Yes	OK	132.599	72.0697	193.129	78.4728	65.6665	162.078	224.18
ENSMUSG00000021457	Syk	20963	spleen tyrosine kinase	chr13:52583436-52648792	+	0.999556	0.208962	4.78343	1.7233e-06	1.82169e-05	Yes	OK	690.13	453.94	926.32	349.716	558.165	970.655	881.985
ENSMUSG00000051652	Lrrc3	237387	leucine rich repeat containing 3	chr10:77897575-77902536	-	1.7946	0.375252	4.78238	1.73231e-06	1.82986e-05	Yes	OK	54.1942	20.8803	87.508	24.736	17.0246	82.397	92.619
ENSMUSG00000031782	Coq9	67914	coenzyme Q9	chr8:94838416-94854895	+	0.830567	0.173682	4.78212	1.73456e-06	1.83089e-05	Yes	OK	426.525	303.442	549.608	336.921	269.962	522.451	576.764
ENSMUSG00000024456	Diaph1	13367	diaphanous related formin 1	chr18:37843600-37935476	-	0.568714	0.118995	4.7793	1.75907e-06	1.8554e-05	Yes	OK	1315.8	1056.35	1575.25	1113.12	999.59	1624.4	1526.11
ENSMUSG00000031453	Rasa3	19414	RAS p21 protein activator 3	chr8:13567217-13677587	-	0.535297	0.112008	4.77911	1.76072e-06	1.85578e-05	Yes	OK	1246.05	1015.97	1476.14	980.057	1051.88	1484.05	1468.22
ENSMUSG00000032014	Oaf	102644	out at first homolog	chr9:43221277-43239816	-	-0.574447	0.120213	-4.7786	1.76524e-06	1.85919e-05	Yes	OK	913.356	1095.22	731.496	1061.94	1128.49	745.195	717.797
ENSMUSG00000041670	Rims1	116837	regulating synaptic membrane exocytosis 1	chr1:22288421-22432843	-	-1.09011	0.228196	-4.77709	1.77849e-06	1.87177e-05	Yes	OK	318.664	438.685	198.643	355.687	521.684	217.311	179.976
ENSMUSG00000039116	Adgrg6	215798	adhesion G protein-coupled receptor G6	chr10:14402584-14545036	-	-1.03719	0.217158	-4.7762	1.78642e-06	1.87875e-05	Yes	OK	723.88	982.775	464.986	744.639	1220.91	456.353	473.62
ENSMUSG00000028996	Rbp7	63954	retinol binding protein 7, cellular	chr4:149449701-149454968	-	2.31941	0.485754	4.77487	1.79824e-06	1.88979e-05	Yes	OK	32.1722	6.69692	57.6474	8.52965	4.86418	74.2478	41.0471
ENSMUSG00000022665	Ccdc80	67896	coiled-coil domain containing 80	chr16:45094052-45127924	+	2.28462	0.47904	4.76916	1.84998e-06	1.94275e-05	Yes	OK	6392.57	1460.82	11324.3	2075.27	846.368	12230.1	10418.6
ENSMUSG00000013089	Etv5	104156	ets variant 5	chr16:22381312-22439570	-	-0.830189	0.174203	-4.76565	1.88247e-06	1.97543e-05	Yes	OK	396.842	510.888	282.796	504.956	516.82	315.101	250.492
ENSMUSG00000049556	Lingo1	235402	leucine rich repeat and Ig domain containing 1	chr9:56618474-56685253	-	-1.72973	0.362971	-4.76547	1.88416e-06	1.97576e-05	Yes	OK	56.0505	88.9848	23.1162	90.4143	87.5553	19.9202	26.3122
ENSMUSG00000024143	Rhoq	104215	ras homolog family member Q	chr17:86963110-87000069	+	0.871243	0.182886	4.76386	1.89922e-06	1.9901e-05	Yes	OK	1907.04	1332.66	2481.42	1606.13	1059.18	2428.45	2534.39
ENSMUSG00000026163	Sphkap	77629	SPHK1 interactor, AKAP domain containing	chr1:83255780-83408200	-	-1.20981	0.254033	-4.76241	1.91295e-06	2.00303e-05	Yes	OK	151.249	214.097	88.4018	191.064	237.129	77.8697	98.9339
ENSMUSG00000061589	Dot1l	208266	DOT1-like, histone H3 methyltransferase (S. cerevisiae)	chr10:80755205-80794347	+	0.620683	0.130376	4.76073	1.92891e-06	2.01827e-05	Yes	OK	643.119	504.934	781.304	510.073	499.795	766.926	795.681
ENSMUSG00000044770	Scml4	268297	sex comb on midleg-like 4 (Drosophila)	chr10:42860511-42960782	+	-1.3463	0.28294	-4.75827	1.9526e-06	2.04158e-05	Yes	OK	131.52	191.943	71.0976	229.448	154.438	70.626	71.5692
ENSMUSG00000033849	B3galt2	26878	UDP-Gal:betaGlcNAc beta 1,3-galactosyltransferase, polypeptide 2	chr1:143640696-143649937	+	0.717515	0.150847	4.75656	1.96916e-06	2.05739e-05	Yes	OK	1289.98	970.157	1609.8	1012.47	927.843	1808.21	1411.39
ENSMUSG00000045377	Tmem88	67020	transmembrane protein 88	chr11:69396515-69398234	-	2.02404	0.42556	4.75618	1.97286e-06	2.05976e-05	Yes	OK	39.6344	12.2959	66.9728	13.6474	10.9444	76.0588	57.8869
ENSMUSG00000006281	Tep1	21745	telomerase associated protein 1	chr14:50824060-50870554	-	0.656638	0.138065	4.75601	1.97459e-06	2.06007e-05	Yes	OK	1169.67	905.397	1433.95	828.229	982.565	1517.55	1350.34
ENSMUSG00000029673	Auts2	319974	autism susceptibility candidate 2	chr5:131437681-132542343	-	-0.736189	0.154848	-4.75426	1.99177e-06	2.07649e-05	Yes	OK	741.754	931.052	552.456	824.818	1037.29	558.67	546.242
ENSMUSG00000000416	Cttnbp2	30785	cortactin binding protein 2	chr6:18366476-18514825	-	-0.949763	0.199909	-4.75097	2.02446e-06	2.10905e-05	Yes	OK	485.866	644.739	326.993	590.252	699.226	269.828	384.158
ENSMUSG00000028019	Pdgfc	54635	platelet-derived growth factor, C polypeptide	chr3:81036415-81214031	+	1.20757	0.254202	4.75042	2.02995e-06	2.11324e-05	Yes	OK	194.256	113.168	275.344	133.916	92.4195	309.668	241.02
ENSMUSG00000044252	Osbpl1a	64291	oxysterol binding protein-like 1A	chr18:12755311-12941841	-	-0.572421	0.120577	-4.74737	2.0608e-06	2.1438e-05	Yes	OK	971.804	1164.72	778.889	1126.77	1202.67	803.144	754.634
ENSMUSG00000072949	Acot1	26897	acyl-CoA thioesterase 1	chr12:84009501-84017669	+	-1.22755	0.258585	-4.74719	2.06262e-06	2.14415e-05	Yes	OK	122.758	174.431	71.086	168.887	179.975	64.2878	77.8841
ENSMUSG00000002289	Angptl4	57875	angiopoietin-like 4	chr17:33774899-33781575	-	2.07713	0.437698	4.74559	2.07899e-06	2.1596e-05	Yes	OK	1187.51	352.043	2022.97	237.124	466.962	2377.74	1668.19
ENSMUSG00000079164	Tlr5	53791	toll-like receptor 5	chr1:182954787-182976044	+	1.16722	0.246086	4.74316	2.10412e-06	2.18412e-05	Yes	OK	148.49	89.2211	207.76	83.5906	94.8516	228.176	187.343
ENSMUSG00000042632	Pla2g6	53357	phospholipase A2, group VI	chr15:79286227-79328371	-	1.10179	0.232312	4.74273	2.10854e-06	2.18714e-05	Yes	OK	209.367	129.893	288.841	138.18	121.605	331.399	246.282
ENSMUSG00000058013	Sept11	52398	septin 11	chr5:93093415-93181378	+	-0.47769	0.100757	-4.74102	2.12649e-06	2.20417e-05	Yes	OK	2322.74	2706.31	1939.17	2748.25	2664.36	1899.66	1978.68
ENSMUSG00000030110	Ret	19713	ret proto-oncogene	chr6:118151747-118197744	-	0.720035	0.151915	4.73972	2.14014e-06	2.21672e-05	Yes	OK	589.198	442.965	735.432	438.424	447.505	800.428	670.435
ENSMUSG00000029376	Mthfd2l	665563	methylenetetrahydrofolate dehydrogenase (NADP+ dependent) 2-like	chr5:90931195-91021370	+	-0.929389	0.196118	-4.73893	2.14852e-06	2.2238e-05	Yes	OK	260.678	344.58	176.777	312.185	376.974	181.998	171.556
ENSMUSG00000036913	Trim67	330863	tripartite motif-containing 67	chr8:124793018-124834704	+	2.61882	0.552763	4.73768	2.16175e-06	2.23588e-05	Yes	OK	206.461	19.8545	393.068	32.4127	7.29628	389.348	396.788
ENSMUSG00000024006	Stk38	106504	serine/threonine kinase 38	chr17:28970884-29007937	-	0.545911	0.115306	4.73445	2.19655e-06	2.27024e-05	Yes	OK	1198.99	971.862	1426.12	1015.88	927.843	1432.44	1419.81
ENSMUSG00000023088	Abcc1	17250	ATP-binding cassette, sub-family C (CFTR/MRP), member 1	chr16:14361557-14474878	+	0.604704	0.127733	4.73412	2.2001e-06	2.27105e-05	Yes	OK	949.728	751.426	1148.03	748.904	753.949	1221.47	1074.59
ENSMUSG00000007039	Ddah2	51793	dimethylarginine dimethylaminohydrolase 2	chr17:35059034-35062099	+	-0.717318	0.151522	-4.73408	2.20049e-06	2.27105e-05	Yes	OK	874.112	1090.1	658.119	1117.38	1062.82	579.495	736.742
ENSMUSG00000042228	Lyn	17096	LYN proto-oncogene, Src family tyrosine kinase	chr4:3678120-3791612	+	0.779995	0.16478	4.73356	2.20613e-06	2.27524e-05	Yes	OK	418.407	306.485	530.33	279.773	333.197	545.993	514.667
ENSMUSG00000025939	Ube2w	66799	ubiquitin-conjugating enzyme E2W (putative)	chr1:16568673-16619338	-	0.633163	0.133767	4.73334	2.20858e-06	2.27614e-05	Yes	OK	613.787	479.017	748.556	494.72	463.314	742.478	754.634
ENSMUSG00000005299	Letm1	56384	leucine zipper-EF-hand containing transmembrane protein 1	chr5:33741351-33782704	-	0.761228	0.160891	4.73134	2.23042e-06	2.29699e-05	Yes	OK	559.202	411.247	707.157	458.895	363.598	714.409	699.905
ENSMUSG00000026748	Plxdc2	67448	plexin domain containing 2	chr2:16356303-16755839	+	-0.548348	0.115925	-4.7302	2.24303e-06	2.30833e-05	Yes	OK	2348.48	2794.82	1902.15	2672.34	2917.29	2005.6	1798.7
ENSMUSG00000037060	Prkcdbp	109042	protein kinase C, delta binding protein	chr7:105480615-105482197	-	0.627977	0.132767	4.72994	2.2459e-06	2.30964e-05	Yes	OK	1214.67	950.337	1479	1014.18	886.498	1571.88	1386.13
ENSMUSG00000046240	Hepacam	72927	hepatocyte cell adhesion molecule	chr9:37367605-37386571	+	-1.34041	0.283473	-4.72852	2.26161e-06	2.32412e-05	Yes	OK	205.821	300.897	110.744	226.036	375.758	126.765	94.724
ENSMUSG00000032399	Rpl4	67891	ribosomal protein L4	chr9:64173386-64178562	+	-0.465591	0.0985751	-4.72321	2.32147e-06	2.38394e-05	Yes	OK	5464.3	6345.04	4583.57	6237.74	6452.34	4530.93	4636.21
ENSMUSG00000031320	Rps4x	20102	ribosomal protein S4, X-linked	chrX:102184940-102189391	-	-0.559688	0.118579	-4.71997	2.35878e-06	2.42053e-05	Yes	OK	851.381	1016.25	686.513	1015.88	1016.61	689.962	683.065
ENSMUSG00000027710	Acad9	229211	acyl-Coenzyme A dehydrogenase family, member 9	chr3:36065999-36092857	+	0.775971	0.164422	4.71939	2.36556e-06	2.42575e-05	Yes	OK	489.148	358.481	619.816	349.716	367.246	681.813	557.819
ENSMUSG00000042506	Usp22	216825	ubiquitin specific peptidase 22	chr11:61151780-61175059	-	-0.51913	0.110004	-4.71917	2.36807e-06	2.4266e-05	Yes	OK	1203.96	1419.93	987.987	1447.48	1392.37	982.426	993.549
ENSMUSG00000026860	Sh3glb2	227700	SH3-domain GRB2-like endophilin B2	chr2:30344776-30359316	-	0.632163	0.133994	4.71785	2.38355e-06	2.44072e-05	Yes	OK	690.066	538.736	841.397	565.516	511.955	862.905	819.889
ENSMUSG00000026688	Mgst3	66447	microsomal glutathione S-transferase 3	chr1:167372383-167393797	-	0.922596	0.195586	4.7171	2.39235e-06	2.44799e-05	Yes	OK	381.595	259.203	503.987	301.95	216.456	488.044	519.929
ENSMUSG00000028927	Padi2	18600	peptidyl arginine deiminase, type II	chr4:140906359-140952586	+	-0.852578	0.180805	-4.71546	2.4116e-06	2.46419e-05	Yes	OK	263.662	341.211	186.114	348.01	334.413	190.147	182.081
ENSMUSG00000057092	Fxyd3	17178	FXYD domain-containing ion transport regulator 3	chr7:31070534-31076697	-	-1.5497	0.328982	-4.71059	2.47002e-06	2.52208e-05	Yes	OK	118.153	180.958	55.3488	129.651	232.265	50.7058	59.9918
ENSMUSG00000022790	Igsf11	207683	immunoglobulin superfamily, member 11	chr16:38902344-39027157	+	-1.38303	0.293634	-4.71005	2.47658e-06	2.52699e-05	Yes	OK	239.724	353.749	125.7	240.536	466.962	124.048	127.351
ENSMUSG00000028128	F3	14066	coagulation factor III	chr3:121723536-121735052	+	-0.666834	0.141593	-4.70951	2.48307e-06	2.53182e-05	Yes	OK	753.375	927.321	579.429	862.348	992.294	550.521	608.338
ENSMUSG00000045193	Cirbp	12696	cold inducible RNA binding protein	chr10:80167840-80171653	+	-0.766898	0.162888	-4.70814	2.4999e-06	2.54717e-05	Yes	OK	561.54	710.812	412.269	631.194	790.43	405.647	418.89
ENSMUSG00000039911	Spsb1	74646	splA/ryanodine receptor domain and SOCS box containing 1	chr4:149896283-149955006	-	0.744859	0.158256	4.70668	2.51782e-06	2.56362e-05	Yes	OK	532.389	395.833	668.946	368.481	423.184	621.147	716.745
ENSMUSG00000021573	Tppp	72948	tubulin polymerization promoting protein	chr13:74009418-74035753	+	1.06591	0.226663	4.70262	2.56847e-06	2.61333e-05	Yes	OK	287.658	181.171	394.144	220.065	142.277	402.025	386.263
ENSMUSG00000034403	Pja1	18744	praja ring finger 1, E3 ubiquitin protein ligase	chrX:99465733-99470735	-	-0.736031	0.156521	-4.70243	2.57083e-06	2.61389e-05	Yes	OK	753.37	944.916	561.823	885.378	1004.45	501.626	622.021
ENSMUSG00000046727	Cystm1	66060	cysteine-rich transmembrane module containing 1	chr18:36348623-36393370	+	1.10303	0.234586	4.70204	2.57579e-06	2.61624e-05	Yes	OK	161.131	100.356	221.906	91.2673	109.444	235.42	208.393
ENSMUSG00000021314	Amph	218038	amphiphysin	chr13:18948350-19150919	+	-1.57922	0.335864	-4.70196	2.57678e-06	2.61624e-05	Yes	OK	98.1441	151.329	44.9593	111.738	190.919	42.5567	47.362
ENSMUSG00000050730	Arhgap42	71544	Rho GTPase activating protein 42	chr9:8994952-9239013	-	-0.692688	0.147325	-4.70175	2.57936e-06	2.61702e-05	Yes	OK	1324.66	1640.85	1008.48	1832.17	1449.53	963.411	1053.54
ENSMUSG00000041650	Pcca	110821	propionyl-Coenzyme A carboxylase, alpha polypeptide	chr14:122534327-122889944	+	0.97837	0.208102	4.70139	2.58398e-06	2.61985e-05	Yes	OK	591.75	391.254	792.247	469.984	312.524	871.959	712.535
ENSMUSG00000025278	Flnb	286940	filamin, beta	chr14:7817956-7951587	+	-0.596609	0.126928	-4.70037	2.59691e-06	2.63111e-05	Yes	OK	4472.62	5394.57	3550.68	5872.67	4916.47	3453.43	3647.93
ENSMUSG00000034235	Usp54	78787	ubiquitin specific peptidase 54	chr14:20548911-20618354	-	-0.869588	0.185015	-4.70009	2.60043e-06	2.6325e-05	Yes	OK	659.724	858.467	460.982	717.344	999.59	486.233	435.73
ENSMUSG00000039745	Htatip2	53415	HIV-1 Tat interactive protein 2	chr7:49759105-49773999	+	0.985174	0.209615	4.69992	2.60267e-06	2.6325e-05	Yes	OK	197.201	130.547	263.855	123.68	137.413	276.166	251.545
ENSMUSG00000040006	Ginm1	215751	glycoprotein integral membrane 1	chr10:7767946-7780917	-	0.834918	0.177648	4.69983	2.60378e-06	2.6325e-05	Yes	OK	925.513	657.453	1193.57	776.199	538.708	1172.57	1214.57
ENSMUSG00000038370	Pcp4l1	66425	Purkinje cell protein 4-like 1	chr1:171173263-171196268	-	-0.920288	0.195835	-4.69929	2.61066e-06	2.63761e-05	Yes	OK	295.069	388.361	201.777	435.012	341.709	204.634	198.92
ENSMUSG00000020883	Fbxl20	72194	F-box and leucine-rich repeat protein 20	chr11:98082553-98149616	-	0.509327	0.10843	4.69729	2.63635e-06	2.6617e-05	Yes	OK	1576.06	1298.25	1853.88	1313.57	1282.93	1919.58	1788.18
ENSMUSG00000032135	Mcam	84004	melanoma cell adhesion molecule	chr9:44134657-44142726	+	1.98502	0.422707	4.69597	2.65351e-06	2.67714e-05	Yes	OK	2173.52	704.808	3642.24	945.086	464.53	3939.66	3344.81
ENSMUSG00000022462	Slc38a2	67760	solute carrier family 38, member 2	chr15:96687391-96699698	-	-0.602621	0.128343	-4.69538	2.66117e-06	2.68299e-05	Yes	OK	2743.16	3314.02	2172.3	3463.89	3164.15	1983.87	2360.73
ENSMUSG00000026107	Nabp1	109019	nucleic acid binding protein 1	chr1:51469487-51478399	-	1.06235	0.226294	4.69455	2.67191e-06	2.69193e-05	Yes	OK	293.231	185.655	400.808	204.712	166.598	469.029	332.586
ENSMUSG00000020362	Cnot6	104625	CCR4-NOT transcription complex, subunit 6	chr11:49671496-49712722	-	-0.557629	0.118797	-4.69396	2.67966e-06	2.69785e-05	Yes	OK	1640.76	1958.11	1323.42	1827.05	2089.17	1342.8	1304.03
ENSMUSG00000029173	Sepsecs	211006	Sep (O-phosphoserine) tRNA:Sec (selenocysteine) tRNA synthase	chr5:52643406-52669701	-	0.666165	0.141947	4.69306	2.6915e-06	2.70787e-05	Yes	OK	510.477	392.7	628.255	397.482	387.919	610.281	646.228
ENSMUSG00000031112	Stk26	70415	serine/threonine kinase 26	chrX:50841370-50893098	+	-1.13887	0.243007	-4.68657	2.7782e-06	2.79315e-05	Yes	OK	182.763	254.549	110.976	269.537	239.561	130.386	91.5665
ENSMUSG00000030108	Slc6a13	14412	solute carrier family 6 (neurotransmitter transporter, GABA), member 13	chr6:121300295-121337718	+	0.928547	0.198242	4.68389	2.81476e-06	2.82793e-05	Yes	OK	568.294	385.283	751.304	458.042	312.524	805.861	696.747
ENSMUSG00000074505	Fat3	270120	FAT atypical cadherin 3	chr9:15910192-16378231	-	-0.97587	0.208424	-4.68215	2.83882e-06	2.84889e-05	Yes	OK	274.493	366.973	182.012	389.805	344.141	208.256	155.768
ENSMUSG00000025393	Atp5b	11947	ATP synthase, H+ transporting mitochondrial F1 complex, beta subunit	chr10:128083306-128090388	+	0.648873	0.138586	4.68209	2.83959e-06	2.84889e-05	Yes	OK	6663.66	5167.23	8160.09	5752.4	4582.06	8093.92	8226.25
ENSMUSG00000034353	Ramp1	51801	receptor (calcitonin) activity modifying protein 1	chr1:91179821-91206790	+	-1.14093	0.243695	-4.68179	2.84383e-06	2.85116e-05	Yes	OK	157.493	219.059	95.9279	227.742	210.376	82.397	109.459
ENSMUSG00000038217	Tlcd2	380712	TLC domain containing 2	chr11:75468049-75470899	+	1.46155	0.312198	4.68148	2.84815e-06	2.85351e-05	Yes	OK	145.792	72.3233	219.26	88.7084	55.9381	268.017	170.503
ENSMUSG00000043531	Sorcs1	58178	sortilin-related VPS10 domain containing receptor 1	chr19:50152952-50678646	-	-1.57246	0.336068	-4.679	2.88278e-06	2.88619e-05	Yes	OK	1165.8	1793.56	538.042	1328.92	2258.2	528.79	547.294
ENSMUSG00000030530	Furin	18550	furin (paired basic amino acid cleaving enzyme)	chr7:80389193-80402812	-	0.551567	0.11792	4.67748	2.90419e-06	2.9056e-05	Yes	OK	1243.36	1005.35	1481.37	1058.53	952.164	1510.31	1452.43
ENSMUSG00000029528	Pxn	19303	paxillin	chr5:115506675-115555987	+	-0.512899	0.109757	-4.67303	2.96791e-06	2.96729e-05	Yes	OK	1666.18	1962.61	1369.76	1885.91	2039.31	1400.75	1338.77
ENSMUSG00000004032	Gstm5	14866	glutathione S-transferase, mu 5	chr3:107895853-107898685	+	-0.719881	0.154128	-4.67067	3.00225e-06	2.99954e-05	Yes	OK	391.873	489.344	294.401	486.19	492.499	288.842	299.959
ENSMUSG00000022865	Cxadr	13052	coxsackie virus and adenovirus receptor	chr16:78301670-78340759	+	-1.16291	0.249067	-4.66908	3.02554e-06	3.02071e-05	Yes	OK	345.904	483.812	207.995	606.458	361.166	192.863	223.128
ENSMUSG00000069920	B3gnt9	97440	UDP-GlcNAc:betaGal beta-1,3-N-acetylglucosaminyltransferase 9	chr8:105252637-105255153	-	-0.874293	0.18728	-4.66837	3.03598e-06	3.02904e-05	Yes	OK	282.263	367.593	196.933	341.186	393.999	186.525	207.34
ENSMUSG00000004221	Ikbkg	16151	inhibitor of kappaB kinase gamma	chrX:74429680-74453778	+	0.610705	0.130889	4.66581	3.07401e-06	3.06485e-05	Yes	OK	864.387	681.405	1047.37	712.226	650.585	1100.14	994.602
ENSMUSG00000021025	Nfkbia	18035	nuclear factor of kappa light polypeptide gene enhancer in B cells inhibitor, alpha	chr12:55489408-55492647	-	-0.602163	0.129114	-4.66381	3.10401e-06	3.09259e-05	Yes	OK	711.712	860.222	563.201	829.082	891.362	555.953	570.449
ENSMUSG00000033697	Arhgap39	223666	Rho GTPase activating protein 39	chr15:76723984-76818170	-	-0.811852	0.17408	-4.66367	3.10613e-06	3.09259e-05	Yes	OK	571.326	732.283	410.369	638.871	825.695	435.527	385.211
ENSMUSG00000063646	Jakmip1	76071	janus kinase and microtubule interacting protein 1	chr5:37050856-37125298	+	-1.40118	0.300508	-4.66272	3.12058e-06	3.10483e-05	Yes	OK	86.8921	128.604	45.1799	127.092	130.117	39.8403	50.5194
ENSMUSG00000027332	Ivd	56357	isovaleryl coenzyme A dehydrogenase	chr2:118861999-118881357	+	0.57006	0.122289	4.66157	3.13814e-06	3.11923e-05	Yes	OK	1328.04	1065.43	1590.65	1127.62	1003.24	1655.18	1526.11
ENSMUSG00000038702	Dsel	319901	dermatan sulfate epimerase-like	chr1:111858701-111864918	-	-0.608017	0.130434	-4.66148	3.13939e-06	3.11923e-05	Yes	OK	977.019	1183.05	770.988	1097.77	1268.34	757.871	784.104
ENSMUSG00000035062	Zc4h2	245522	zinc finger, C4H2 domain containing	chrX:95639193-95658509	-	-1.2843	0.275683	-4.6586	3.18366e-06	3.16103e-05	Yes	OK	106.172	153.006	59.3383	146.71	159.302	53.4222	65.2543
ENSMUSG00000020297	Nsg2	18197	neuron specific gene family member 2	chr11:32000418-32059211	+	-1.4842	0.318718	-4.65678	3.21186e-06	3.18683e-05	Yes	OK	86.1455	130.048	42.243	111.738	148.358	37.1239	47.362
ENSMUSG00000060703	Cd302	66205	CD302 antigen	chr2:60251992-60284484	-	0.662547	0.142326	4.65512	3.23785e-06	3.21041e-05	Yes	OK	544.758	420.488	669.027	398.335	442.641	665.514	672.54
ENSMUSG00000020893	Per1	18626	period circadian clock 1	chr11:69098955-69109957	+	-0.629803	0.135301	-4.65481	3.24274e-06	3.21304e-05	Yes	OK	1858.15	2263.93	1452.38	2047.12	2480.73	1523.89	1380.86
ENSMUSG00000062591	Tubb4a	22153	tubulin, beta 4A class IVA	chr17:57080065-57087782	-	-1.07157	0.230389	-4.65112	3.30134e-06	3.26885e-05	Yes	OK	161.804	221.71	101.899	203.859	239.561	99.6008	104.196
ENSMUSG00000026269	Rnpepl1	108657	arginyl aminopeptidase (aminopeptidase B)-like 1	chr1:92910824-92920585	+	0.60122	0.129305	4.64962	3.32548e-06	3.29049e-05	Yes	OK	931.529	737.286	1125.77	775.346	699.226	1178.01	1073.54
ENSMUSG00000078202	Nrarp	67122	Notch-regulated ankyrin repeat protein	chr2:25180757-25183332	+	1.66134	0.357394	4.64849	3.3437e-06	3.30503e-05	Yes	OK	63.4182	26.9692	99.8671	33.2657	20.6728	98.6953	101.039
ENSMUSG00000025290	Rps24	20088	ribosomal protein S24	chr14:24490680-24496146	+	-0.564245	0.121384	-4.64843	3.34478e-06	3.30503e-05	Yes	OK	1580.7	1890.2	1271.2	1769.05	2011.34	1318.35	1224.04
ENSMUSG00000025290	LOC102642752	102642752	40S ribosomal protein S24	NA	NA	-0.564245	0.121384	-4.64843	3.34478e-06	3.30503e-05	Yes	OK	1580.7	1890.2	1271.2	1769.05	2011.34	1318.35	1224.04
ENSMUSG00000000253	Gmpr	66355	guanosine monophosphate reductase	chr13:45507443-45546386	+	2.23537	0.48106	4.64675	3.37201e-06	3.32966e-05	Yes	OK	29.0447	6.81506	51.2743	5.11779	8.51232	42.5567	59.9918
ENSMUSG00000021779	Thrb	21834	thyroid hormone receptor beta	chr14:17981643-18038088	+	1.26368	0.272095	4.64426	3.41305e-06	3.36787e-05	Yes	OK	309.487	173.947	445.028	231.154	116.74	436.432	453.623
ENSMUSG00000030411	Nova2	384569	neuro-oncological ventral antigen 2	chr7:18925887-18965319	+	1.22757	0.264356	4.64361	3.4237e-06	3.37606e-05	Yes	OK	136.52	78.2854	194.754	92.1203	64.4504	187.431	202.078
ENSMUSG00000030638	Sh3gl3	20408	SH3-domain GRB2-like 3	chr7:82259907-82307420	+	-1.66601	0.358823	-4.64299	3.43408e-06	3.38398e-05	Yes	OK	68.283	107.479	29.0868	100.65	114.308	37.1239	21.0498
ENSMUSG00000102758	Naaladl2	635702	N-acetylated alpha-linked acidic dipeptidase-like 2	chr3:23798102-24784006	-	-0.924528	0.199175	-4.64178	3.4542e-06	3.40147e-05	Yes	OK	205.937	271.637	140.237	272.096	271.178	139.441	141.033
ENSMUSG00000024909	Efemp2	58859	epidermal growth factor-containing fibulin-like extracellular matrix protein 2	chr19:5474689-5481854	+	-0.660592	0.14233	-4.64126	3.46286e-06	3.40767e-05	Yes	OK	536.95	659.773	414.126	665.313	654.233	434.622	393.631
ENSMUSG00000022032	Scara5	71145	scavenger receptor class A, member 5	chr14:65666402-65744943	+	-0.489197	0.10541	-4.64092	3.46866e-06	3.41104e-05	Yes	OK	4715.32	5514.54	3916.1	5283.27	5745.82	3975.88	3856.32
ENSMUSG00000004951	Hspb1	15507	heat shock protein 1	chr5:135887918-135889563	+	1.52898	0.329483	4.64055	3.47477e-06	3.41473e-05	Yes	OK	69.7153	32.9313	106.499	36.6775	29.1851	107.75	105.249
ENSMUSG00000039813	Tbc1d2	381605	TBC1 domain family, member 2	chr4:46604389-46650199	-	1.76843	0.381176	4.63941	3.49401e-06	3.43129e-05	Yes	OK	49.0151	19.1744	78.8559	21.3241	17.0246	78.7752	78.9366
ENSMUSG00000049807	Arhgap23	58996	Rho GTPase activating protein 23	chr11:97450159-97502400	+	0.552665	0.119195	4.63665	3.54105e-06	3.47511e-05	Yes	OK	864.331	698.911	1029.75	707.108	690.714	1044.9	1014.6
ENSMUSG00000051790	Nlgn2	216856	neuroligin 2	chr11:69823122-69834849	-	-0.818061	0.176442	-4.63644	3.54463e-06	3.47625e-05	Yes	OK	700.891	898.194	503.588	979.204	817.183	434.622	572.554
ENSMUSG00000061306	Slc38a10	72055	solute carrier family 38, member 10	chr11:120103950-120151351	-	0.592323	0.127786	4.63528	3.56458e-06	3.49343e-05	Yes	OK	2099.84	1668.44	2531.24	1816.82	1520.06	2618.59	2443.88
ENSMUSG00000001630	Stk38l	232533	serine/threonine kinase 38 like	chr6:146724929-146778814	+	0.871617	0.188426	4.62578	3.73195e-06	3.65497e-05	Yes	OK	275.026	191.735	358.317	204.712	178.759	337.737	378.896
ENSMUSG00000068748	Ptprz1	19283	protein tyrosine phosphatase, receptor type Z, polypeptide 1	chr6:22875501-23052916	+	-1.64437	0.355621	-4.62393	3.76535e-06	3.68518e-05	Yes	OK	56.8234	88.8667	24.7801	93.8262	83.9072	25.3529	24.2072
ENSMUSG00000024132	Eci1	13177	enoyl-Coenzyme A delta isomerase 1	chr17:24426682-24439316	+	0.756426	0.163649	4.62226	3.79583e-06	3.71248e-05	Yes	OK	364.911	269.096	460.726	284.038	254.154	469.935	451.518
ENSMUSG00000008398	Elk3	13713	ELK3, member of ETS oncogene family	chr10:93247415-93311159	-	0.774224	0.167587	4.61983	3.84053e-06	3.75365e-05	Yes	OK	317.364	232.617	402.111	226.889	238.345	401.119	403.103
ENSMUSG00000036533	Cdc42ep3	260409	CDC42 effector protein (Rho GTPase binding) 3	chr17:79334024-79355091	-	-0.799715	0.1732	-4.61729	3.88776e-06	3.79723e-05	Yes	OK	380.528	485.67	275.386	460.601	510.739	250.813	299.959
ENSMUSG00000043421	Hilpda	69573	hypoxia inducible lipid droplet associated	chr6:29272487-29275449	+	1.51701	0.328578	4.61689	3.89541e-06	3.80212e-05	Yes	OK	84.7381	40.6541	128.822	37.5305	43.7777	105.034	152.611
ENSMUSG00000020085	Aifm2	71361	apoptosis-inducing factor, mitochondrion-associated 2	chr10:61715262-61739260	+	1.64306	0.356056	4.61462	3.93807e-06	3.84115e-05	Yes	OK	1108.95	483.458	1734.44	616.694	350.221	1809.11	1659.77
ENSMUSG00000009376	Met	17295	met proto-oncogene	chr6:17463956-17573980	+	-0.667237	0.144599	-4.6144	3.94237e-06	3.84275e-05	Yes	OK	776.044	955.489	596.598	878.554	1032.42	565.913	627.283
ENSMUSG00000071714	Csf2rb2	12984	colony stimulating factor 2 receptor, beta 2, low-affinity (granulocyte-macrophage)	chr15:78282507-78305721	-	1.16509	0.252528	4.61369	3.95578e-06	3.85321e-05	Yes	OK	180.143	108.26	252.026	91.2673	125.253	220.933	283.119
ENSMUSG00000073599	Ecscr	68545	endothelial cell surface expressed chemotaxis and apoptosis regulator	chr18:35713088-35721491	-	-1.07508	0.233217	-4.60978	4.03102e-06	3.92383e-05	Yes	OK	308.178	423.049	193.307	346.304	499.795	218.216	168.398
ENSMUSG00000025931	Paqr8	74229	progestin and adipoQ receptor family member VIII	chr1:20890621-20938756	+	-1.11087	0.241079	-4.60789	4.06778e-06	3.95694e-05	Yes	OK	485.891	672.486	299.296	491.308	853.664	293.37	305.222
ENSMUSG00000026043	Col3a1	12825	collagen, type III, alpha 1	chr1:45311537-45349706	+	-0.68896	0.149598	-4.6054	4.1167e-06	4.00182e-05	Yes	OK	61489.7	76142.8	46836.6	68639.8	83645.7	48388.8	45284.4
ENSMUSG00000030317	Timp4	110595	tissue inhibitor of metalloproteinase 4	chr6:115245615-115251849	-	2.50752	0.54454	4.60484	4.1278e-06	4.0099e-05	Yes	OK	643.547	80.5706	1206.52	127.092	34.0493	1265.84	1147.21
ENSMUSG00000038630	Zkscan16	100041581	zinc finger with KRAB and SCAN domains 16	chr4:58943627-58958355	+	-1.81048	0.393236	-4.60406	4.14343e-06	4.01851e-05	Yes	OK	67.0418	108.851	25.2328	74.208	143.493	26.2584	24.2072
ENSMUSG00000016262	Sertad4	214791	SERTA domain containing 4	chr1:192844487-192855752	-	-1.05597	0.229359	-4.60399	4.14472e-06	4.01851e-05	Yes	OK	316.262	430.902	201.622	475.102	386.703	161.172	242.072
ENSMUSG00000048497	Mmgt2	216829	membrane magnesium transporter 2	chr11:62648663-62666359	+	-1.03097	0.223929	-4.60397	4.14504e-06	4.01851e-05	Yes	OK	177.756	240.801	114.71	262.713	218.888	116.805	112.616
ENSMUSG00000029622	Arpc1b	11867	actin related protein 2/3 complex, subunit 1B	chr5:145114255-145128186	+	-0.554394	0.120428	-4.60354	4.15362e-06	4.02412e-05	Yes	OK	2563.93	3056.88	2070.99	2852.32	3261.44	2162.24	1979.73
ENSMUSG00000019528	Gyg	27357	glycogenin	chr3:20122083-20155116	-	0.947174	0.205812	4.60214	4.1818e-06	4.04869e-05	Yes	OK	335.819	225.747	445.89	227.742	223.752	373.956	517.824
ENSMUSG00000064246	Chil1	12654	chitinase-like 1	chr1:134182403-134190031	+	-2.06034	0.447768	-4.60137	4.19722e-06	4.06089e-05	Yes	OK	34.5938	59.1657	10.0219	64.8254	53.506	12.6765	7.36742
ENSMUSG00000031004	Mki67	17345	antigen identified by monoclonal antibody Ki 67	chr7:135689787-135716379	-	0.898993	0.195387	4.60108	4.20307e-06	4.06382e-05	Yes	OK	226.577	156.355	296.8	150.975	161.734	285.22	308.379
ENSMUSG00000032184	Lysmd2	70082	LysM, putative peptidoglycan-binding, domain containing 2	chr9:75625731-75637773	+	-0.890018	0.193446	-4.60087	4.20728e-06	4.06516e-05	Yes	OK	280.154	366.668	193.64	328.392	404.943	194.674	192.605
ENSMUSG00000020057	Dram1	71712	DNA-damage regulated autophagy modulator 1	chr10:88322803-88357075	-	1.86464	0.405392	4.5996	4.23295e-06	4.08721e-05	Yes	OK	908.437	327.377	1489.5	435.865	218.888	1513.93	1465.06
ENSMUSG00000026701	Prdx6	11758	peroxiredoxin 6	chr1:161240111-161251210	-	0.6133	0.133355	4.599	4.24532e-06	4.0964e-05	Yes	OK	1599.05	1259.18	1938.92	1340.01	1178.35	2090.71	1787.13
ENSMUSG00000026701	LOC102642619	102642619	peroxiredoxin-6	NA	NA	0.6133	0.133355	4.599	4.24532e-06	4.0964e-05	Yes	OK	1599.05	1259.18	1938.92	1340.01	1178.35	2090.71	1787.13
ENSMUSG00000032011	Thy1	21838	thymus cell antigen 1, theta	chr9:44043383-44048579	+	-0.67426	0.146689	-4.59653	4.29584e-06	4.14238e-05	Yes	OK	539.63	665.954	413.306	644.842	687.066	438.243	388.368
ENSMUSG00000046210	Olfr735	257909	olfactory receptor 735	chr14:50345375-50346440	-	2.63269	0.572811	4.5961	4.3048e-06	4.14823e-05	Yes	OK	12.659	0	25.318	0	0	31.6912	18.9448
ENSMUSG00000020836	Coro6	216961	coronin 6	chr11:77463912-77469501	+	1.99536	0.434422	4.59313	4.36646e-06	4.20484e-05	Yes	OK	43.0488	13.2123	72.8852	17.9123	8.51232	61.5714	84.1991
ENSMUSG00000046694	Fam46b	100342	family with sequence similarity 46, member B	chr4:133480132-133487940	+	-1.04752	0.228108	-4.59219	4.38611e-06	4.22094e-05	Yes	OK	150.971	205.538	96.4039	205.565	205.512	95.9789	96.8289
ENSMUSG00000026582	Sele	20339	selectin, endothelial cell	chr1:164048233-164057677	+	2.60232	0.567346	4.58683	4.50017e-06	4.32781e-05	Yes	OK	13.8396	0.426483	27.2526	0.852965	0	20.8256	33.6796
ENSMUSG00000040820	Hlcs	110948	holocarboxylase synthetase (biotin- [propriony-Coenzyme A-carboxylase (ATP-hydrolysing)] ligase)	chr16:94129305-94287856	-	0.747883	0.163057	4.58663	4.50465e-06	4.32921e-05	Yes	OK	361.695	267.753	455.638	278.92	256.586	441.865	469.41
ENSMUSG00000020326	Ccng1	12450	cyclin G1	chr11:40748551-40755286	-	0.649581	0.141634	4.58635	4.51066e-06	4.3321e-05	Yes	OK	1738.98	1348.82	2129.15	1235.95	1461.69	1944.93	2313.37
ENSMUSG00000045827	Serpinb9	20723	serine (or cysteine) peptidase inhibitor, clade B, member 9	chr13:33004540-33017955	+	0.925128	0.20179	4.5846	4.54847e-06	4.3655e-05	Yes	OK	281.869	191.317	372.421	212.388	170.246	403.836	341.006
ENSMUSG00000022329	Stk3	56274	serine/threonine kinase 3	chr15:34875498-35155806	-	-0.60311	0.131595	-4.58308	4.58167e-06	4.39443e-05	Yes	OK	692.635	837.636	547.634	800.935	874.337	553.237	542.032
ENSMUSG00000011256	Adam19	11492	a disintegrin and metallopeptidase domain 19 (meltrin beta)	chr11:46127903-46147347	+	-0.62255	0.135897	-4.58106	4.62634e-06	4.43432e-05	Yes	OK	1348.12	1638.28	1057.95	1761.37	1515.19	1131.83	984.077
ENSMUSG00000020010	Vnn3	26464	vanin 3	chr10:23851461-23869843	+	1.90972	0.416938	4.58035	4.64196e-06	4.44633e-05	Yes	OK	69.506	23.3845	115.628	35.8246	10.9444	124.954	106.301
ENSMUSG00000027068	Dhrs9	241452	dehydrogenase/reductase (SDR family) member 9	chr2:69380461-69403086	+	2.54291	0.555276	4.57954	4.66007e-06	4.4607e-05	Yes	OK	19.9402	1.82407	38.0563	0	3.64814	49.8004	26.3122
ENSMUSG00000020437	Myo1g	246177	myosin IG	chr11:6506547-6520958	-	1.13752	0.2485	4.57755	4.7046e-06	4.50033e-05	Yes	OK	240.736	146.963	334.508	123.68	170.246	391.159	277.857
ENSMUSG00000087259	2610035D17Rik	72386	RIKEN cDNA 2610035D17 gene	chr11:113043905-113201838	-	-1.13429	0.247872	-4.57612	4.7368e-06	4.52813e-05	Yes	OK	141.014	196.455	85.5733	182.535	210.376	93.2625	77.8841
ENSMUSG00000006740	Kif5b	16573	kinesin family member 5B	chr18:6201004-6241524	-	-0.61577	0.134651	-4.57308	4.80608e-06	4.5913e-05	Yes	OK	4583.69	5561.51	3605.87	5068.32	6054.69	3830.1	3381.65
ENSMUSG00000050064	Zfp697	242109	zinc finger protein 697	chr3:98382480-98431949	+	1.33111	0.291123	4.57233	4.82334e-06	4.60473e-05	Yes	OK	264.316	142.168	386.463	191.917	92.4195	354.035	418.89
ENSMUSG00000034910	Pygo1	72135	pygopus 1	chr9:72925649-72946015	+	-0.737472	0.161304	-4.57194	4.8322e-06	4.61014e-05	Yes	OK	348.789	437.674	259.904	437.571	437.777	253.529	266.28
ENSMUSG00000023067	Cdkn1a	12575	cyclin-dependent kinase inhibitor 1A (P21)	chr17:29093768-29100722	+	-0.717487	0.157086	-4.56749	4.93603e-06	4.70608e-05	Yes	OK	931.753	1163.69	699.817	1011.62	1315.76	688.151	711.482
ENSMUSG00000021102	Glrx5	73046	glutaredoxin 5	chr12:105032617-105040911	+	0.76074	0.166562	4.56731	4.94018e-06	4.70691e-05	Yes	OK	343.349	252.598	434.1	264.419	240.777	421.945	446.255
ENSMUSG00000020198	Ap3d1	11776	adaptor-related protein complex 3, delta 1 subunit	chr10:80706977-80742211	-	0.481817	0.105525	4.56592	4.9731e-06	4.73514e-05	Yes	OK	1527.65	1272.39	1782.91	1300.77	1244.02	1795.53	1770.29
ENSMUSG00000031202	Rab39b	67790	RAB39B, member RAS oncogene family	chrX:75572044-75578231	-	-1.58149	0.346434	-4.56506	4.99361e-06	4.75153e-05	Yes	OK	65.6386	101.517	29.7601	97.2381	105.796	35.313	24.2072
ENSMUSG00000020664	Dld	13382	dihydrolipoamide dehydrogenase	chr12:31331561-31351471	-	0.518968	0.113752	4.56227	5.06024e-06	4.81174e-05	Yes	OK	1190.51	976.519	1404.51	991.146	961.892	1452.36	1356.66
ENSMUSG00000036356	Csgalnact1	234356	chondroitin sulfate N-acetylgalactosaminyltransferase 1	chr8:68356780-68735146	-	-0.724413	0.158836	-4.56075	5.09711e-06	4.8436e-05	Yes	OK	505.992	633.233	378.751	575.752	690.714	371.239	386.263
ENSMUSG00000059895	Ptp4a3	19245	protein tyrosine phosphatase 4a3	chr15:73723144-73758766	+	1.00635	0.220739	4.55899	5.13993e-06	4.88107e-05	Yes	OK	329.746	215.203	444.288	203.006	227.401	361.279	527.297
ENSMUSG00000005873	Reep5	13476	receptor accessory protein 5	chr18:34344885-34373415	-	0.514595	0.112953	4.55581	5.21831e-06	4.95222e-05	Yes	OK	3451.42	2836.65	4066.19	2855.73	2817.58	4324.48	3807.9
ENSMUSG00000038936	Sccpdh	109232	saccharopine dehydrogenase (putative)	chr1:179668230-179687184	+	-0.813057	0.178473	-4.55564	5.22259e-06	4.95222e-05	Yes	OK	565.418	724.906	405.93	619.253	830.559	392.97	418.89
ENSMUSG00000029727	Cyp3a13	13113	cytochrome P450, family 3, subfamily a, polypeptide 13	chr5:137892932-137921619	-	-1.28813	0.282765	-4.55546	5.22712e-06	4.95222e-05	Yes	OK	126.656	183.243	70.0684	164.622	201.864	83.3025	56.8344
ENSMUSG00000066361	Serpina3c	16625	serine (or cysteine) peptidase inhibitor, clade A, member 3C	chr12:104146906-104153872	-	2.43186	0.533842	4.5554	5.22862e-06	4.95222e-05	Yes	OK	920.269	139.027	1701.51	212.388	65.6665	1929.54	1473.48
ENSMUSG00000034708	Grn	14824	granulin	chr11:102430321-102436809	+	0.598507	0.131395	4.55503	5.23778e-06	4.95763e-05	Yes	OK	2170.62	1722.19	2619.04	1581.4	1862.98	2781.58	2456.51
ENSMUSG00000038738	Shank1	243961	SH3/ankyrin domain gene 1	chr7:44310263-44358353	+	-1.24874	0.274209	-4.55397	5.26438e-06	4.97953e-05	Yes	OK	130.092	186.2	73.9843	202.153	170.246	86.9243	61.0443
ENSMUSG00000033059	Pygb	110078	brain glycogen phosphorylase	chr2:150786795-150831748	+	0.566153	0.124403	4.55095	5.34045e-06	5.04816e-05	Yes	OK	1934.34	1554.12	2314.56	1685.46	1422.77	2364.16	2264.96
ENSMUSG00000077714	Snord17	100313519	small nucleolar RNA, C/D box 17	chr2:144265981-144266202	-	-0.549	0.120657	-4.55009	5.36221e-06	5.06541e-05	Yes	OK	3311.63	3941.53	2681.72	3669.46	4213.6	2566.98	2796.46
ENSMUSG00000037703	Lzts3	241638	leucine zipper, putative tumor suppressor family member 3	chr2:130632764-130642844	-	-0.968439	0.212928	-4.5482	5.41069e-06	5.10785e-05	Yes	OK	314.979	419.785	210.174	484.484	355.085	191.958	228.39
ENSMUSG00000010021	Kif19a	286942	kinesin family member 19A	chr11:114765388-114790575	+	-1.62012	0.356235	-4.54788	5.4189e-06	5.11224e-05	Yes	OK	919.16	1431.79	406.53	1034.65	1828.93	392.065	420.995
ENSMUSG00000040329	Il7	16196	interleukin 7	chr3:7572027-7613760	-	1.79804	0.395382	4.5476	5.42619e-06	5.11576e-05	Yes	OK	49.7586	18.6298	80.8874	23.883	13.3765	79.6806	82.0941
ENSMUSG00000030447	Cyfip1	20430	cytoplasmic FMR1 interacting protein 1	chr7:55842070-55932633	+	-0.532797	0.11718	-4.54682	5.44635e-06	5.13141e-05	Yes	OK	2665.89	3158.21	2173.57	2950.41	3366.02	2104.29	2242.85
ENSMUSG00000033278	Ptprm	19274	protein tyrosine phosphatase, receptor type, M	chr17:66666847-67354459	-	0.72761	0.160089	4.54503	5.49277e-06	5.17176e-05	Yes	OK	1063.57	794.697	1332.44	908.408	680.986	1387.17	1277.72
ENSMUSG00000026100	Mstn	17700	myostatin	chr1:53061639-53068079	+	2.58908	0.569676	4.54483	5.49804e-06	5.17333e-05	Yes	OK	15.6021	0.426483	30.7777	0.852965	0	16.2983	45.257
ENSMUSG00000035829	Ppp1r26	241289	protein phosphatase 1, regulatory subunit 26	chr2:28447940-28455508	+	-1.11347	0.245038	-4.54409	5.51729e-06	5.18805e-05	Yes	OK	138.988	192.499	85.4765	178.27	206.728	81.4915	89.4615
ENSMUSG00000079111	Kdelr2	66913	KDEL (Lys-Asp-Glu-Leu) endoplasmic reticulum protein retention receptor 2	chr5:143403819-143421904	+	-0.519183	0.114304	-4.54213	5.56895e-06	5.23322e-05	Yes	OK	980.839	1157.21	804.466	1159.18	1155.24	812.199	796.734
ENSMUSG00000036570	Fxyd1	56188	FXYD domain-containing ion transport regulator 1	chr7:31051677-31055656	-	-0.618745	0.136304	-4.53944	5.64037e-06	5.29686e-05	Yes	OK	604.935	734.211	475.658	741.227	727.195	454.542	496.775
ENSMUSG00000006676	Usp19	71472	ubiquitin specific peptidase 19	chr9:108490675-108502337	+	0.544789	0.120044	4.53826	5.67197e-06	5.32307e-05	Yes	OK	1525.94	1237.21	1814.67	1320.39	1154.03	1858.01	1771.34
ENSMUSG00000053552	Ebf4	228598	early B cell factor 4	chr2:130295938-130370481	+	-1.36764	0.301484	-4.53638	5.72289e-06	5.36736e-05	Yes	OK	154.278	227.093	81.4638	175.711	278.475	66.0987	96.8289
ENSMUSG00000030134	Rasgef1a	70727	RasGEF domain family, member 1A	chr6:118066384-118091546	+	-1.1343	0.250056	-4.5362	5.72775e-06	5.36841e-05	Yes	OK	209.881	292.275	127.487	237.977	346.573	114.994	139.981
ENSMUSG00000026737	Pip4k2a	18718	phosphatidylinositol-5-phosphate 4-kinase, type II, alpha	chr2:18842255-18998121	-	-0.676853	0.149226	-4.53577	5.73928e-06	5.37434e-05	Yes	OK	1037.81	1281.7	793.918	1128.47	1434.93	799.523	788.314
ENSMUSG00000043795	Prr33	677289	proline rich 33	chr7:142491079-142506771	-	1.27317	0.2807	4.53569	5.74155e-06	5.37434e-05	Yes	OK	136.953	76.3345	197.571	87.0025	65.6665	165.699	229.442
ENSMUSG00000036578	Fxyd7	57780	FXYD domain-containing ion transport regulator 7	chr7:31042514-31051454	-	-0.981356	0.216381	-4.53531	5.75183e-06	5.38047e-05	Yes	OK	341.722	458.159	225.284	372.746	543.573	232.704	217.865
ENSMUSG00000052310	Slc39a1	30791	solute carrier family 39 (zinc transporter), member 1	chr3:90248191-90253612	+	0.529449	0.116779	4.53377	5.7941e-06	5.41649e-05	Yes	OK	900.6	735.482	1065.72	735.256	735.708	1062.11	1069.33
ENSMUSG00000045438	Cox19	68033	cytochrome c oxidase assembly protein 19	chr5:139337821-139345166	-	0.894661	0.197413	4.53192	5.84489e-06	5.46042e-05	Yes	OK	222.388	153.323	291.452	159.505	147.142	279.788	303.117
ENSMUSG00000034853	Acot11	329910	acyl-CoA thioesterase 11	chr4:106744560-106799831	-	-1.1191	0.24702	-4.53043	5.88646e-06	5.49568e-05	Yes	OK	225.898	312.744	139.053	336.068	289.419	108.655	169.451
ENSMUSG00000025607	Copg2	54160	coatomer protein complex, subunit gamma 2	chr6:30747553-30896794	-	0.668909	0.147661	4.53005	5.897e-06	5.50195e-05	Yes	OK	934.177	717.685	1150.67	753.169	682.202	1266.74	1034.6
ENSMUSG00000028864	Hgf	15234	hepatocyte growth factor	chr5:16553494-16619439	+	1.37698	0.304042	4.52892	5.92854e-06	5.5278e-05	Yes	OK	91.167	47.5412	134.793	53.7368	41.3456	122.237	147.348
ENSMUSG00000027162	Lin7c	22343	lin-7 homolog C (C. elegans)	chr2:109890877-109900936	+	-0.5944	0.131251	-4.52872	5.93434e-06	5.52962e-05	Yes	OK	1543.57	1862.17	1224.98	1709.34	2014.99	1284.85	1165.1
ENSMUSG00000057841	Rpl32l	621697	ribosomal protein L32-like	chr10:20208438-20209030	+	-0.709677	0.156751	-4.52741	5.97106e-06	5.55682e-05	Yes	OK	445.653	555.409	335.897	518.603	592.214	328.683	343.111
ENSMUSG00000057841	LOC102642864	102642864	60S ribosomal protein L32	NA	NA	-0.709677	0.156751	-4.52741	5.97106e-06	5.55682e-05	Yes	OK	445.653	555.409	335.897	518.603	592.214	328.683	343.111
ENSMUSG00000057841	Rpl32	19951	ribosomal protein L32	chr6:115805513-115808743	-	-0.709677	0.156751	-4.52741	5.97106e-06	5.55682e-05	Yes	OK	445.653	555.409	335.897	518.603	592.214	328.683	343.111
ENSMUSG00000022425	Enpp2	18606	ectonucleotide pyrophosphatase/phosphodiesterase 2	chr15:54838900-54920146	-	-0.525983	0.116177	-4.5274	5.97126e-06	5.55682e-05	Yes	OK	4410.16	5214.26	3606.07	5000.08	5428.43	3814.71	3397.43
ENSMUSG00000033880	Lgals3bp	19039	lectin, galactoside-binding, soluble, 3 binding protein	chr11:118392751-118401931	-	1.80892	0.399591	4.52693	5.98479e-06	5.56581e-05	Yes	OK	1284.37	483.939	2084.8	611.576	356.301	2478.25	1691.35
ENSMUSG00000027472	Pdrg1	68559	p53 and DNA damage regulated 1	chr2:153008889-153015383	-	-0.643851	0.142319	-4.524	6.06809e-06	5.63964e-05	Yes	OK	802.188	981.47	622.907	896.467	1066.47	604.848	640.965
ENSMUSG00000026883	Dab2ip	69601	disabled 2 interacting protein	chr2:35691993-35730994	+	0.697999	0.154339	4.52252	6.11084e-06	5.6757e-05	Yes	OK	1616.54	1224.65	2008.44	1402.28	1047.02	1960.32	2056.56
ENSMUSG00000044229	Nxpe4	244853	neurexophilin and PC-esterase domain family, member 4	chr9:48362040-48400025	+	1.17205	0.259286	4.52032	6.17471e-06	5.73133e-05	Yes	OK	128.221	75.908	180.534	86.1495	65.6665	181.092	179.976
ENSMUSG00000030433	Sbk2	381836	SH3-binding domain kinase family, member 2	chr7:4957080-4964348	-	2.54169	0.562301	4.52017	6.17911e-06	5.73172e-05	Yes	OK	16.3221	1.03451	31.6096	0.852965	1.21605	19.0147	44.2045
ENSMUSG00000026305	Lrrfip1	16978	leucine rich repeat (in FLII) interacting protein 1	chr1:91053443-91128944	+	0.796986	0.1764	4.51807	6.24063e-06	5.78505e-05	Yes	OK	429.923	310.447	549.399	349.716	271.178	531.506	567.291
ENSMUSG00000039865	Slc44a3	213603	solute carrier family 44, member 3	chr3:121459527-121532344	-	1.73308	0.383656	4.51728	6.2639e-06	5.80288e-05	Yes	OK	104.638	41.4696	167.807	62.2665	20.6728	169.321	166.293
ENSMUSG00000024962	Vegfb	22340	vascular endothelial growth factor B	chr19:6982471-6987651	-	1.02706	0.227373	4.51709	6.26941e-06	5.80425e-05	Yes	OK	446.128	286.743	605.514	358.246	215.24	631.107	579.921
ENSMUSG00000031661	Nkd1	93960	naked cuticle 1 homolog (Drosophila)	chr8:88527632-88594887	+	0.819073	0.181378	4.51583	6.3068e-06	5.83511e-05	Yes	OK	286.659	205.656	367.662	202.153	209.16	391.159	344.164
ENSMUSG00000053279	Aldh1a1	11668	aldehyde dehydrogenase family 1, subfamily A1	chr19:20601981-20643462	+	-0.634511	0.140533	-4.51505	6.33025e-06	5.85304e-05	Yes	OK	2716.76	3314.44	2119.07	2916.29	3712.59	2146.85	2091.29
ENSMUSG00000025656	Arhgef9	236915	CDC42 guanine nucleotide exchange factor (GEF) 9	chrX:95048934-95166539	-	-0.763889	0.169193	-4.5149	6.33453e-06	5.85324e-05	Yes	OK	416.089	526.607	305.572	476.808	576.406	313.29	297.854
ENSMUSG00000024197	Plin3	66905	perilipin 3	chr17:56278961-56290511	-	-0.535972	0.11873	-4.51422	6.355e-06	5.86838e-05	Yes	OK	1116.22	1323.99	908.455	1281.15	1366.84	944.396	872.513
ENSMUSG00000063531	Sema3e	20349	sema domain, immunoglobulin domain (Ig), short basic domain, secreted, (semaphorin) 3E	chr5:14025275-14256689	+	-1.24973	0.276881	-4.51361	6.37339e-06	5.8811e-05	Yes	OK	158.627	227.436	89.8182	214.094	240.777	112.277	67.3593
ENSMUSG00000035305	Ror1	26563	receptor tyrosine kinase-like orphan receptor 1	chr4:100095790-100444806	+	-0.864394	0.191513	-4.51349	6.37695e-06	5.8811e-05	Yes	OK	432.863	561.593	304.132	620.959	502.227	266.206	342.059
ENSMUSG00000031299	Pdha1	18597	pyruvate dehydrogenase E1 alpha 1	chrX:160122218-160138430	-	0.67406	0.149406	4.5116	6.4341e-06	5.93001e-05	Yes	OK	1644.74	1259.62	2029.85	1415.07	1104.17	1910.52	2149.18
ENSMUSG00000041220	Elovl6	170439	ELOVL family member 6, elongation of long chain fatty acids (yeast)	chr3:129532385-129638493	+	-0.80024	0.177578	-4.50642	6.5932e-06	6.07275e-05	Yes	OK	952.279	1216.83	687.729	1070.47	1363.19	778.697	596.761
ENSMUSG00000031748	Gnao1	14681	guanine nucleotide binding protein, alpha O	chr8:93810837-93960694	+	0.842078	0.186938	4.5046	6.64992e-06	6.12107e-05	Yes	OK	246.151	174.258	318.043	178.27	170.246	308.762	327.324
ENSMUSG00000042446	Zmym4	67785	zinc finger, MYM-type 4	chr4:126861819-126967923	-	-0.494939	0.109893	-4.50382	6.67421e-06	6.13951e-05	Yes	OK	1291.54	1513.34	1069.73	1471.37	1555.32	1077.5	1061.96
ENSMUSG00000028524	Sgip1	73094	SH3-domain GRB2-like (endophilin) interacting protein 1	chr4:102760134-102972682	+	-0.736567	0.163569	-4.50311	6.69673e-06	6.15628e-05	Yes	OK	389.343	489.01	289.676	456.337	521.684	295.18	284.172
ENSMUSG00000065987	Cd209b	69165	CD209b antigen	chr8:3917654-3926841	-	1.6758	0.372273	4.50155	6.74602e-06	6.19764e-05	Yes	OK	119.816	50.1088	189.523	67.3843	32.8332	245.38	133.666
ENSMUSG00000002781	Tmem143	70209	transmembrane protein 143	chr7:45897068-45917413	+	1.09482	0.24323	4.50115	6.75858e-06	6.20521e-05	Yes	OK	213.974	132.224	295.724	158.652	105.796	272.544	318.904
ENSMUSG00000020372	Rack1	14694	receptor for activated C kinase 1	chr11:48800359-48806241	+	-0.448867	0.0997657	-4.49921	6.82068e-06	6.25823e-05	Yes	OK	3892.72	4497.47	3287.97	4594.07	4400.87	3227.97	3347.97
ENSMUSG00000030087	Klf15	66277	Kruppel-like factor 15	chr6:90462625-90475209	+	-0.882593	0.196181	-4.49886	6.83183e-06	6.26447e-05	Yes	OK	895.431	1169.64	621.224	940.821	1398.45	670.947	571.501
ENSMUSG00000026478	Lamc1	226519	laminin, gamma 1	chr1:153218921-153332786	-	-0.534335	0.118832	-4.49655	6.9064e-06	6.32881e-05	Yes	OK	13572.9	16084.5	11061.3	16730.1	15438.9	11671.4	10451.2
ENSMUSG00000019820	Utrn	22288	utrophin	chr10:12382187-12861735	-	-0.497413	0.110668	-4.49462	6.96931e-06	6.3824e-05	Yes	OK	24169.9	28334.5	20005.2	27279.5	29389.4	20325.8	19684.7
ENSMUSG00000031495	Cd209d	170779	CD209d antigen	chr8:3871823-3878499	-	1.75665	0.391266	4.48966	7.13377e-06	6.52561e-05	Yes	OK	69.9699	27.2142	112.726	34.9716	19.4567	141.252	84.1991
ENSMUSG00000028793	Rnf19b	75234	ring finger protein 19B	chr4:129058270-129084526	+	0.708802	0.157875	4.48963	7.13476e-06	6.52561e-05	Yes	OK	391.657	295.912	487.402	286.596	305.228	504.342	470.462
ENSMUSG00000045215	Asxl3	211961	additional sex combs like 3 (Drosophila)	chr18:22345088-22530227	+	-1.05208	0.234487	-4.48674	7.23208e-06	6.61041e-05	Yes	OK	259.106	353.856	164.356	285.743	421.968	172.943	155.768
ENSMUSG00000003882	Il7r	16197	interleukin 7 receptor	chr15:9506158-9529876	-	2.21394	0.49364	4.48493	7.29382e-06	6.66262e-05	Yes	OK	33.2007	7.1868	59.2145	11.9415	2.43209	67.9096	50.5194
ENSMUSG00000038259	Gdf5	14563	growth differentiation factor 5	chr2:155941024-155945367	-	2.35326	0.524937	4.48294	7.36211e-06	6.72073e-05	Yes	OK	25.6098	4.01988	47.1997	6.82372	1.21605	34.4075	59.9918
ENSMUSG00000040423	Rc3h1	381305	RING CCCH (C3H) domains 1	chr1:160906410-160974976	+	0.456398	0.101836	4.48168	7.40591e-06	6.75642e-05	Yes	OK	1903	1601.78	2204.21	1621.49	1582.08	2167.67	2240.75
ENSMUSG00000009013	Dynll1	56455	dynein light chain LC8-type 1	chr5:115297109-115300990	-	-0.673131	0.150205	-4.48142	7.41483e-06	6.76028e-05	Yes	OK	569.9	702.934	436.867	656.783	749.084	413.796	459.937
ENSMUSG00000025968	Ndufs1	227197	NADH dehydrogenase (ubiquinone) Fe-S protein 1	chr1:63143591-63176822	-	0.655678	0.146349	4.48023	7.4563e-06	6.79378e-05	Yes	OK	926.644	715.115	1138.17	796.67	633.56	1135.45	1140.9
ENSMUSG00000070327	Rnf213	672511	ring finger protein 213	NA	NA	0.590077	0.131719	4.47981	7.47112e-06	6.80298e-05	Yes	OK	3136.64	2497.05	3776.23	2237.33	2756.78	3831.91	3720.55
ENSMUSG00000031443	F7	14068	coagulation factor VII	chr8:13026033-13035805	+	2.54236	0.567564	4.47943	7.48416e-06	6.80866e-05	Yes	OK	13.6672	0.608023	26.7264	0	1.21605	20.8256	32.6271
ENSMUSG00000060771	Tsga10	211484	testis specific 10	chr1:37754571-37865082	-	-0.814015	0.181726	-4.47936	7.48682e-06	6.80866e-05	Yes	OK	352.134	451.805	252.463	402.6	501.011	254.435	250.492
ENSMUSG00000057236	Rbbp4	19646	retinoblastoma binding protein 4	chr4:129307099-129335370	-	-0.501877	0.112069	-4.47827	7.52513e-06	6.83917e-05	Yes	OK	1797.9	2111.2	1484.6	2001.91	2220.5	1509.4	1459.8
ENSMUSG00000026858	Miga2	108958	mitoguardin 2	chr2:30364232-30385519	+	0.988884	0.220844	4.47774	7.5437e-06	6.85172e-05	Yes	OK	555.749	364.547	746.951	455.484	273.61	768.737	725.165
ENSMUSG00000021175	Cdca7l	217946	cell division cycle associated 7 like	chr12:117843860-117878706	+	2.07992	0.464556	4.47723	7.56194e-06	6.86038e-05	Yes	OK	28.9262	7.91297	49.9394	8.52965	7.29628	52.5168	47.362
ENSMUSG00000034422	Parp14	547253	poly (ADP-ribose) polymerase family, member 14	chr16:35832877-35871382	-	0.525989	0.117483	4.47715	7.56474e-06	6.86038e-05	Yes	OK	1201.12	982.473	1419.77	986.028	978.917	1491.3	1348.24
ENSMUSG00000003810	Mast2	17776	microtubule associated serine/threonine kinase 2	chr4:116306759-116464181	-	-0.615586	0.137498	-4.47707	7.56755e-06	6.86038e-05	Yes	OK	1873.24	2273.38	1473.09	2019.82	2526.94	1463.23	1482.96
ENSMUSG00000019726	Lyst	17101	lysosomal trafficking regulator	chr13:13590408-13777440	+	0.537916	0.120276	4.47235	7.73652e-06	7.00915e-05	Yes	OK	1843.72	1499.43	2188.02	1596.75	1402.1	2276.33	2099.71
ENSMUSG00000024953	Prdx5	54683	peroxiredoxin 5	chr19:6906818-6909645	-	0.566734	0.126748	4.47134	7.77295e-06	7.03427e-05	Yes	OK	920.307	740.211	1100.4	721.609	758.813	1159.9	1040.91
ENSMUSG00000028532	Cachd1	320508	cache domain containing 1	chr4:100776678-101003748	+	0.647162	0.144736	4.47131	7.77402e-06	7.03427e-05	Yes	OK	683.256	529.198	837.314	573.193	485.202	809.483	865.146
ENSMUSG00000022438	Parvb	170736	parvin, beta	chr15:84232042-84315609	+	1.01873	0.227915	4.46976	7.83057e-06	7.08098e-05	Yes	OK	183.643	118.395	248.892	132.21	104.58	233.609	264.175
ENSMUSG00000015843	Rxrg	20183	retinoid X receptor gamma	chr1:167598361-167639623	+	-1.01499	0.227323	-4.46496	8.00823e-06	7.23708e-05	Yes	OK	198.213	268.208	128.219	248.213	288.203	144.874	111.564
ENSMUSG00000043716	Rpl7	19989	ribosomal protein L7	chr1:16101295-16104433	-	-0.519512	0.116367	-4.46445	8.02765e-06	7.25009e-05	Yes	OK	1308.12	1544.09	1072.15	1509.75	1578.43	1125.49	1018.81
ENSMUSG00000032179	Bmp5	12160	bone morphogenetic protein 5	chr9:75775364-75900316	+	-0.928483	0.208009	-4.46366	8.05706e-06	7.27207e-05	Yes	OK	254.826	336.238	173.414	359.951	312.524	152.118	194.71
ENSMUSG00000017446	C1qtnf1	56745	C1q and tumor necrosis factor related protein 1	chr11:118433800-118451782	+	1.06154	0.237849	4.46308	8.07886e-06	7.28718e-05	Yes	OK	541.954	341.851	742.056	439.277	244.425	764.21	719.902
ENSMUSG00000094483	Purb	19291	purine rich element binding protein B	chr11:6467598-6476076	-	-0.528963	0.118678	-4.45714	8.30617e-06	7.48752e-05	Yes	OK	4093.5	4844.41	3342.59	4478.07	5210.76	3371.94	3313.23
ENSMUSG00000053644	Aldh7a1	110695	aldehyde dehydrogenase family 7, member A1	chr18:56525735-56572939	-	-0.580366	0.130294	-4.45428	8.41733e-06	7.58297e-05	Yes	OK	1063.75	1278.05	849.441	1185.62	1370.48	822.159	876.723
ENSMUSG00000033207	Mamdc2	71738	MAM domain containing 2	chr19:23302608-23448322	-	-0.732252	0.1645	-4.45138	8.53217e-06	7.68162e-05	Yes	OK	408.338	512.377	304.299	475.102	549.653	316.006	292.592
ENSMUSG00000029122	Evc	59056	Ellis van Creveld gene syndrome	chr5:37299170-37336881	-	-0.619107	0.139097	-4.45091	8.55078e-06	7.69357e-05	Yes	OK	715.714	868.657	562.772	932.291	805.022	567.724	557.819
ENSMUSG00000070394	Tmem256	69186	transmembrane protein 256	chr11:69838524-69839558	+	-0.666061	0.149707	-4.44911	8.62259e-06	7.75333e-05	Yes	OK	450.744	555.008	346.48	543.339	566.677	360.374	332.586
ENSMUSG00000063887	Nlgn1	192167	neuroligin 1	chr3:25431840-26331909	-	-1.25194	0.28144	-4.44834	8.65367e-06	7.77641e-05	Yes	OK	112.654	161.455	63.8539	144.151	178.759	56.1386	71.5692
ENSMUSG00000069515	Lyz1	17110	lysozyme 1	chr10:117287794-117292868	-	1.44301	0.324434	4.44779	8.67576e-06	7.7914e-05	Yes	OK	130.453	65.9548	194.951	44.3542	87.5553	172.038	217.865
ENSMUSG00000051504	Siglech	233274	sialic acid binding Ig-like lectin H	chr7:55768183-55778925	+	-1.14603	0.257693	-4.44727	8.6968e-06	7.80542e-05	Yes	OK	133.742	187.027	80.4579	178.27	195.783	91.4516	69.4642
ENSMUSG00000039081	Zfp503	218820	zinc finger protein 503	chr14:21983961-21989601	-	0.985178	0.221536	4.44703	8.70661e-06	7.80935e-05	Yes	OK	326.128	213.984	438.271	260.154	167.814	441.865	434.678
ENSMUSG00000021238	Aldh6a1	104776	aldehyde dehydrogenase family 6, subfamily A1	chr12:84430720-84451024	-	0.653358	0.146963	4.44574	8.75895e-06	7.8514e-05	Yes	OK	2251.27	1740.64	2761.89	1966.09	1515.19	2869.41	2654.38
ENSMUSG00000046415	B430212C06Rik	338360	RIKEN cDNA B430212C06 gene	chr18:67321208-67344103	-	2.25554	0.507365	4.4456	8.76466e-06	7.85163e-05	Yes	OK	22.5099	4.56451	40.4553	4.26483	4.86418	46.1785	34.7321
ENSMUSG00000036890	Gtdc1	227835	glycosyltransferase-like domain containing 1	chr2:44564411-44861622	-	-0.768461	0.172908	-4.44433	8.8168e-06	7.89342e-05	Yes	OK	347.485	440.06	254.909	452.072	428.048	276.166	233.652
ENSMUSG00000072294	Klf12	16597	Kruppel-like factor 12	chr14:99870639-100149796	-	-0.827556	0.186261	-4.44299	8.87178e-06	7.93771e-05	Yes	OK	354.885	455.984	253.787	505.809	406.159	238.136	269.437
ENSMUSG00000045103	Dmd	13405	dystrophin, muscular dystrophy	chrX:82948869-85205050	+	-0.842473	0.189631	-4.4427	8.88367e-06	7.9434e-05	Yes	OK	1992.13	2573.57	1410.69	2086.35	3060.79	1259.5	1561.89
ENSMUSG00000037204	Atg101	68118	autophagy related 101	chr15:101284300-101290934	+	0.907669	0.204354	4.44165	8.92722e-06	7.97082e-05	Yes	OK	203.835	139.566	268.104	144.151	134.981	256.246	279.962
ENSMUSG00000086968	4933431E20Rik	329735	RIKEN cDNA 4933431E20 gene	chr3:107888849-107896213	-	-1.02071	0.229806	-4.44163	8.928e-06	7.97082e-05	Yes	OK	232.466	314.352	150.58	302.803	325.9	122.237	178.923
ENSMUSG00000025465	Echs1	93747	enoyl Coenzyme A hydratase, short chain, 1, mitochondrial	chr7:140105722-140116423	-	0.756984	0.170432	4.44156	8.93095e-06	7.97082e-05	Yes	OK	1196.54	881.82	1511.26	1021.85	741.788	1615.34	1407.18
ENSMUSG00000045917	Tmem268	230279	transmembrane protein 268	chr4:63560359-63586353	+	1.07005	0.241037	4.43937	9.02208e-06	8.04716e-05	Yes	OK	179.666	113.796	245.537	93.8262	133.765	249.002	242.072
ENSMUSG00000027315	Spint1	20732	serine protease inhibitor, Kunitz type 1	chr2:119237359-119249513	+	-1.20532	0.271592	-4.43799	9.08017e-06	8.09395e-05	Yes	OK	110.149	155.991	64.3066	152.681	159.302	57.0441	71.5692
ENSMUSG00000067649	Mageb18	215641	melanoma antigen family B, 18	chrX:92118878-92599572	-	2.54712	0.574102	4.4367	9.13466e-06	8.13749e-05	Yes	OK	13.1911	0	26.3821	0	0	38.0294	14.7348
ENSMUSG00000091475	2810468N07Rik	72834	RIKEN cDNA 2810468N07 gene	chr17:25570810-25575043	+	-1.16073	0.261725	-4.43494	9.20989e-06	8.19942e-05	Yes	OK	122.173	171.437	72.9085	154.387	188.487	74.2478	71.5692
ENSMUSG00000014444	Piezo1	234839	piezo-type mechanosensitive ion channel component 1	chr8:122481697-122551329	-	0.903668	0.203829	4.43347	9.27283e-06	8.25035e-05	Yes	OK	1252.58	859.43	1645.74	1067.06	651.801	1689.59	1601.89
ENSMUSG00000036381	F630111L10Rik	320463	RIKEN cDNA F630111L10 gene	chr3:59146295-59153628	-	-0.827281	0.186615	-4.4331	9.28881e-06	8.25946e-05	Yes	OK	412.463	530.258	294.668	599.635	460.881	311.479	277.857
ENSMUSG00000036381	P2ry14	140795	purinergic receptor P2Y, G-protein coupled, 14	chr3:59114622-59132462	-	-0.827281	0.186615	-4.4331	9.28881e-06	8.25946e-05	Yes	OK	412.463	530.258	294.668	599.635	460.881	311.479	277.857
ENSMUSG00000069793	Slfn9	237886	schlafen 9	chr11:82980302-82991830	-	1.43071	0.322898	4.43084	9.38658e-06	8.33959e-05	Yes	OK	72.5754	36.4613	108.69	40.0894	32.8332	113.183	104.196
ENSMUSG00000022297	Fzd6	14368	frizzled class receptor 6	chr15:39006279-39038190	+	1.25498	0.283244	4.43075	9.39052e-06	8.33959e-05	Yes	OK	103.511	58.1946	148.828	66.5313	49.8579	150.307	147.348
ENSMUSG00000056529	Ptafr	19204	platelet-activating factor receptor	chr4:132564066-132582686	+	0.98759	0.222934	4.42997	9.42477e-06	8.36484e-05	Yes	OK	434.254	286.23	582.278	272.096	300.363	709.882	454.675
ENSMUSG00000101636	4930579H20Rik	75855	RIKEN cDNA 4930579H20 gene	chr10:27389865-27397225	+	-2.32858	0.525814	-4.42852	9.48808e-06	8.41585e-05	Yes	OK	23.9059	43.7489	4.06293	31.5597	55.9381	1.81092	6.31493
ENSMUSG00000026667	Uhmk1	16589	U2AF homology motif (UHM) kinase 1	chr1:170199255-170215393	-	0.442399	0.0999244	4.42733	9.54049e-06	8.45712e-05	Yes	OK	2318.09	1962.3	2673.87	2004.47	1920.14	2670.21	2677.53
ENSMUSG00000022095	Fam160b2	239170	family with sequence similarity 160, member B2	chr14:70583294-70599835	-	0.903528	0.204158	4.42563	9.61611e-06	8.5189e-05	Yes	OK	257.139	175.981	338.296	198.741	153.222	325.061	351.531
ENSMUSG00000057604	Lmcd1	30937	LIM and cysteine-rich domains 1	chr6:112273757-112330423	+	1.61584	0.365167	4.42493	9.64718e-06	8.54117e-05	Yes	OK	69.084	29.9546	108.213	39.2364	20.6728	99.6008	116.826
ENSMUSG00000026825	Dnm1	13429	dynamin 1	chr2:32308470-32353329	-	-0.485221	0.109678	-4.42407	9.686e-06	8.57026e-05	Yes	OK	1340.82	1566.59	1115.05	1518.28	1614.91	1109.19	1120.9
ENSMUSG00000052155	Acvr2a	11480	activin receptor IIA	chr2:48814108-48903264	+	0.620442	0.140274	4.42306	9.73139e-06	8.60513e-05	Yes	OK	932.302	731.024	1133.58	776.199	685.85	1049.43	1217.73
ENSMUSG00000001627	Ifrd1	15982	interferon-related developmental regulator 1	chr12:40203128-40223189	-	0.533191	0.120651	4.4193	9.90215e-06	8.75075e-05	Yes	OK	812.592	662.332	962.851	670.431	654.233	967.938	957.765
ENSMUSG00000032231	Anxa2	12306	annexin A2	chr9:69453682-69491785	+	0.590701	0.133688	4.4185	9.93864e-06	8.7776e-05	Yes	OK	4077.64	3243.47	4911.8	3266.86	3220.09	5433.67	4389.93
ENSMUSG00000040852	Plekhh2	213556	pleckstrin homology domain containing, family H (with MyTH4 domain) member 2	chr17:84511894-84622142	+	-0.651837	0.147544	-4.41792	9.96572e-06	8.79612e-05	Yes	OK	803.343	985.409	621.278	883.672	1087.15	618.43	624.126
ENSMUSG00000048142	Nat8l	269642	N-acetyltransferase 8-like	chr5:33995983-34005916	+	0.658317	0.14917	4.41319	1.01859e-05	8.98495e-05	Yes	OK	446.34	344.496	548.184	349.716	339.277	565.913	530.454
ENSMUSG00000045306	Olfr734	258658	olfactory receptor 734	chr14:50319891-50320833	-	2.47767	0.561701	4.41101	1.02889e-05	9.07028e-05	Yes	OK	18.0891	1.27945	34.8988	2.5589	0	49.8004	19.9973
ENSMUSG00000028383	Hsdl2	72479	hydroxysteroid dehydrogenase like 2	chr4:59581562-59618694	+	0.762613	0.172937	4.40978	1.03478e-05	9.11658e-05	Yes	OK	591.229	435.588	746.87	418.806	452.369	847.512	646.228
ENSMUSG00000023074	Mospd1	70380	motile sperm domain containing 1	chrX:53344593-53370559	-	1.04738	0.237716	4.40603	1.05284e-05	9.27002e-05	Yes	OK	152.369	96.8431	207.895	104.915	88.7714	220.027	195.763
ENSMUSG00000054843	Atrnl1	226255	attractin like 1	chr19:57611033-58133340	+	0.612686	0.13907	4.40559	1.05497e-05	9.28307e-05	Yes	OK	1609.56	1266.9	1952.22	1398.01	1135.79	2049.96	1854.48
ENSMUSG00000053477	Tcf4	21413	transcription factor 4	chr18:69345720-69687967	+	-0.486452	0.110434	-4.4049	1.05833e-05	9.30698e-05	Yes	OK	4711.43	5505.47	3917.39	5685.87	5325.07	4102.65	3732.12
ENSMUSG00000044647	Csrnp3	77771	cysteine-serine-rich nuclear protein 3	chr2:65845766-66031546	+	-1.35984	0.308736	-4.40455	1.06005e-05	9.31639e-05	Yes	OK	88.8732	130.964	46.7819	116.003	145.926	52.5168	41.0471
ENSMUSG00000020782	Llgl2	217325	lethal giant larvae homolog 2 (Drosophila)	chr11:115824057-115855780	+	1.77319	0.402604	4.40431	1.06123e-05	9.32107e-05	Yes	OK	56.1709	21.1887	91.1531	29.0008	13.3765	102.317	79.9891
ENSMUSG00000012519	Mlkl	74568	mixed lineage kinase domain-like	chr8:111311797-111338205	-	1.21672	0.276269	4.4041	1.06226e-05	9.32441e-05	Yes	OK	104.482	60.7362	148.228	54.5898	66.8825	151.212	145.243
ENSMUSG00000018999	Slc35b4	58246	solute carrier family 35, member B4	chr6:34155878-34177054	-	0.67193	0.152667	4.40127	1.07618e-05	9.4358e-05	Yes	OK	552.198	423.099	681.298	454.631	391.567	715.315	647.28
ENSMUSG00000047485	Klhl34	245683	kelch-like 34	chrX:157818434-157821060	+	-1.47035	0.334076	-4.40126	1.07626e-05	9.4358e-05	Yes	OK	79.5426	120.011	39.0738	107.474	132.549	30.7857	47.362
ENSMUSG00000039703	Nploc4	217365	NPL4 homolog, ubiquitin recognition factor	chr11:120379797-120437700	-	0.518765	0.117904	4.39989	1.08307e-05	9.48976e-05	Yes	OK	899.057	737.551	1060.56	736.962	738.14	1080.22	1040.91
ENSMUSG00000013419	Zfp651	270210	zinc finger protein 651	chr9:121760032-121771742	+	-0.596739	0.135651	-4.39906	1.08721e-05	9.52018e-05	Yes	OK	1082.74	1306.41	859.064	1266.65	1346.16	781.413	936.715
ENSMUSG00000038342	Mlxip	208104	MLX interacting protein	chr5:123394797-123457931	+	0.663667	0.150884	4.39852	1.0899e-05	9.53792e-05	Yes	OK	650.684	502.078	799.289	452.072	552.085	817.632	780.946
ENSMUSG00000042041	2010003K11Rik	69861	RIKEN cDNA 2010003K11 gene	chr19:4496787-4498583	-	2.42932	0.552512	4.39687	1.09825e-05	9.60518e-05	Yes	OK	17.6542	1.70593	33.6025	3.41186	0	39.8403	27.3647
ENSMUSG00000038587	Akap12	83397	A kinase (PRKA) anchor protein (gravin) 12	chr10:4266328-4359471	+	-0.517622	0.11779	-4.39445	1.11053e-05	9.70665e-05	Yes	OK	4005.02	4722.4	3287.64	5034.2	4410.6	3173.64	3401.64
ENSMUSG00000047446	Arl4a	11861	ADP-ribosylation factor-like 4A	chr12:40033290-40037376	-	0.56693	0.129015	4.3943	1.11129e-05	9.70743e-05	Yes	OK	1143.79	920.088	1367.5	864.907	975.269	1441.49	1293.51
ENSMUSG00000020264	Slc36a2	246049	solute carrier family 36 (proton/amino acid symporter), member 2	chr11:55158467-55185077	-	0.64951	0.147832	4.39356	1.11512e-05	9.73494e-05	Yes	OK	1329	1030.58	1627.42	997.117	1064.04	1824.51	1430.33
ENSMUSG00000058589	Anks1b	77531	ankyrin repeat and sterile alpha motif domain containing 1B	chr10:90575726-90972984	+	-1.17967	0.268587	-4.39213	1.12248e-05	9.79328e-05	Yes	OK	132.363	186.764	77.9621	159.505	214.024	83.3025	72.6217
ENSMUSG00000063605	Ccdc102a	234582	coiled-coil domain containing 102A	chr8:94902868-94918098	-	-0.811323	0.184772	-4.39095	1.12859e-05	9.84063e-05	Yes	OK	282.593	362.357	202.83	334.362	390.351	204.634	201.025
ENSMUSG00000020423	Btg2	12227	B cell translocation gene 2, anti-proliferative	chr1:134074864-134079155	-	0.780993	0.177887	4.3904	1.13141e-05	9.85926e-05	Yes	OK	342.725	250.258	435.191	235.418	265.098	402.025	468.357
ENSMUSG00000026657	Frmd4a	209630	FERM domain containing 4A	chr2:4152862-4614043	+	-0.649116	0.147889	-4.3892	1.13769e-05	9.90795e-05	Yes	OK	1111.34	1362.16	860.523	1201.83	1522.49	880.109	840.938
ENSMUSG00000090698	Apold1	381823	apolipoprotein L domain containing 1	chr6:134982000-134986836	+	2.04861	0.466885	4.38783	1.14486e-05	9.96439e-05	Yes	OK	57.6012	15.8346	99.3678	25.589	6.08023	72.4369	126.299
ENSMUSG00000000290	Itgb2	16414	integrin beta 2	chr10:77530347-77565674	+	0.811478	0.185036	4.38551	1.15714e-05	0.000100651	Yes	OK	429.176	309.507	548.845	262.713	356.301	557.764	539.927
ENSMUSG00000001995	Sipa1l2	244668	signal-induced proliferation-associated 1 like 2	chr8:125418062-125492710	-	-0.84631	0.192997	-4.3851	1.15933e-05	0.000100781	Yes	OK	1140.13	1475.04	805.217	1168.56	1781.51	770.548	839.886
ENSMUSG00000024899	Papss2	23972	3'-phosphoadenosine 5'-phosphosulfate synthase 2	chr19:32620004-32667187	+	0.832366	0.189928	4.38253	1.1731e-05	0.000101917	Yes	OK	678.206	481.409	875.003	574.899	387.919	863.81	886.195
ENSMUSG00000090084	Srpx	51795	sushi-repeat-containing protein	chrX:10037976-10117661	-	-0.828051	0.189018	-4.3808	1.18244e-05	0.000102666	Yes	OK	782.457	1007.54	557.377	819.7	1195.37	536.939	577.816
ENSMUSG00000021537	Cetn3	12626	centrin 3	chr13:81783291-81797157	+	-0.628991	0.143602	-4.3801	1.18624e-05	0.000102913	Yes	OK	507.243	618.067	396.419	609.87	626.264	412.89	379.948
ENSMUSG00000005686	Ampd3	11717	adenosine monophosphate deaminase 3	chr7:110768205-110812408	+	0.709276	0.161935	4.38001	1.18671e-05	0.000102913	Yes	OK	422.004	317.617	526.391	344.598	290.635	529.695	523.087
ENSMUSG00000048332	Lhfp	108927	lipoma HMGIC fusion partner	chr3:53041546-53261679	+	-0.781347	0.178396	-4.37985	1.18762e-05	0.00010293	Yes	OK	550.427	699.842	401.012	605.605	794.078	375.767	426.258
ENSMUSG00000021497	Txndc15	69672	thioredoxin domain containing 15	chr13:55714649-55726228	+	0.669373	0.152872	4.37864	1.1942e-05	0.000103437	Yes	OK	440.881	338.534	543.227	346.304	330.765	568.63	517.824
ENSMUSG00000005142	Man2b1	17159	mannosidase 2, alpha B1	chr8:85083268-85098739	+	0.560882	0.128174	4.37594	1.20913e-05	0.000104667	Yes	OK	1404.29	1132.37	1676.2	1064.5	1200.24	1781.04	1571.37
ENSMUSG00000047731	Wbp1l	226178	WW domain binding protein 1 like	chr19:46623400-46657389	+	0.732135	0.167359	4.37463	1.21636e-05	0.000105231	Yes	OK	1144.06	852.546	1435.57	993.705	711.387	1458.7	1412.44
ENSMUSG00000032501	Trib1	211770	tribbles pseudokinase 1	chr15:59648653-59657099	+	0.795424	0.181945	4.37178	1.23239e-05	0.000106553	Yes	OK	293.36	212.008	374.712	229.448	194.567	382.105	367.318
ENSMUSG00000001525	Tubb5	22154	tubulin, beta 5 class I	chr17:35833919-35838301	-	-0.477361	0.109199	-4.37148	1.23409e-05	0.000106636	Yes	OK	3224.12	3758.27	2689.96	3610.6	3905.94	2796.07	2583.86
ENSMUSG00000027618	Nfs1	18041	nitrogen fixation gene 1 (S. cerevisiae)	chr2:156123636-156144186	-	0.738881	0.169038	4.3711	1.23624e-05	0.000106705	Yes	OK	405.463	300.883	510.042	331.804	269.962	510.68	509.404
ENSMUSG00000022265	Ank	11732	progressive ankylosis	chr15:27466676-27594907	+	-0.697382	0.159549	-4.37097	1.23696e-05	0.000106705	Yes	OK	1648.28	2047.6	1248.96	1757.96	2337.24	1326.5	1171.42
ENSMUSG00000022684	Bfar	67118	bifunctional apoptosis regulator	chr16:13671857-13703612	+	0.633305	0.14489	4.37094	1.23712e-05	0.000106705	Yes	OK	582.346	455.171	709.521	423.924	486.418	691.773	727.27
ENSMUSG00000026028	Trak2	70827	trafficking protein, kinesin binding 2	chr1:58900449-58973482	-	-0.693879	0.158827	-4.36878	1.24944e-05	0.000107703	Yes	OK	2613.24	3242.51	1983.96	2737.17	3747.85	2015.56	1952.37
ENSMUSG00000047945	Marcksl1	17357	MARCKS-like 1	chr4:129513580-129515981	+	-1.0692	0.244747	-4.36858	1.25054e-05	0.000107734	Yes	OK	131.542	180.165	82.9188	187.652	172.679	80.5861	85.2516
ENSMUSG00000057337	Chst3	53374	carbohydrate (chondroitin 6/keratan) sulfotransferase 3	chr10:60181527-60219260	-	-1.47627	0.338032	-4.36724	1.25824e-05	0.000108287	Yes	OK	152.442	230.715	74.1699	150.122	311.308	65.1932	83.1466
ENSMUSG00000039713	Plekhg5	269608	pleckstrin homology domain containing, family G (with RhoGef domain) member 5	chr4:152096718-152115404	+	0.565636	0.129519	4.36721	1.25846e-05	0.000108287	Yes	OK	731.057	587.421	874.694	608.164	566.677	900.029	849.358
ENSMUSG00000096210	H1f0	14958	H1 histone family, member 0	chr15:79028211-79030500	+	-0.613001	0.140561	-4.3611	1.29412e-05	0.000111288	Yes	OK	1270.48	1541.04	999.921	1378.39	1703.68	971.56	1028.28
ENSMUSG00000040811	Eml2	72205	echinoderm microtubule associated protein like 2	chr7:19181169-19206482	+	-0.679718	0.155867	-4.36088	1.29541e-05	0.000111333	Yes	OK	427.007	527.33	326.684	530.545	524.116	306.046	347.321
ENSMUSG00000024736	Tmem132a	98170	transmembrane protein 132A	chr19:10857828-10869779	-	1.53741	0.352649	4.35962	1.3029e-05	0.000111909	Yes	OK	64.9159	29.8912	99.9406	36.6775	23.1049	97.7898	102.091
ENSMUSG00000028015	Ctso	229445	cathepsin O	chr3:81932600-81956725	+	0.565275	0.12967	4.35934	1.30454e-05	0.000111983	Yes	OK	653.836	525.451	782.221	536.515	514.387	775.075	789.366
ENSMUSG00000040105	Plpp6	74411	phospholipid phosphatase 6	chr19:28963919-28966801	+	0.981958	0.22529	4.35864	1.30876e-05	0.000112279	Yes	OK	200.822	131.852	269.791	151.828	111.876	274.355	265.227
ENSMUSG00000006476	Nsmf	56876	NMDA receptor synaptonuclear signaling and neuronal migration factor	chr2:25054378-25062881	+	-0.622256	0.142829	-4.35665	1.32067e-05	0.000113233	Yes	OK	781.045	950.215	611.875	894.761	1005.67	656.46	567.291
ENSMUSG00000026437	Cdk18	18557	cyclin-dependent kinase 18	chr1:132113546-132139685	-	2.16711	0.49744	4.35652	1.32145e-05	0.000113233	Yes	OK	27.2866	6.0889	48.4844	8.52965	3.64814	38.0294	58.9394
ENSMUSG00000021699	Pde4d	238871	phosphodiesterase 4D, cAMP specific	chr13:108654176-109955969	+	0.77626	0.17819	4.35635	1.32248e-05	0.000113253	Yes	OK	480.815	350.447	611.183	401.747	299.147	606.659	615.706
ENSMUSG00000055003	Lrtm2	211187	leucine-rich repeats and transmembrane domains 2	chr6:119315132-119330766	-	-2.11129	0.484675	-4.3561	1.324e-05	0.000113316	Yes	OK	28.4023	49.7197	7.08502	43.5012	55.9381	9.96008	4.20995
ENSMUSG00000023034	Nr4a1	15370	nuclear receptor subfamily 4, group A, member 1	chr15:101266845-101274794	+	-0.947539	0.217614	-4.35422	1.33544e-05	0.000114227	Yes	OK	415.21	551.544	278.876	485.337	617.751	227.271	330.481
ENSMUSG00000039099	Wdr93	626359	WD repeat domain 93	chr7:79743162-79785950	+	1.8744	0.430585	4.35315	1.34196e-05	0.000114716	Yes	OK	49.4349	16.6242	82.2456	24.736	8.51232	82.397	82.0941
ENSMUSG00000021846	Peli2	93834	pellino 2	chr14:48120868-48260883	+	-0.566914	0.130294	-4.35104	1.35491e-05	0.000115755	Yes	OK	1513.99	1812.18	1215.79	1647.08	1977.29	1197.02	1234.57
ENSMUSG00000025478	Dpysl4	26757	dihydropyrimidinase-like 4	chr7:139086000-139101791	+	-1.33047	0.305851	-4.35005	1.36107e-05	0.000116212	Yes	OK	84.8096	123.913	45.7061	117.709	130.117	39.8403	51.5719
ENSMUSG00000044408	Sptssa	104725	serine palmitoyltransferase, small subunit A	chr12:54645373-54656572	-	-0.578122	0.132969	-4.34778	1.3752e-05	0.000117349	Yes	OK	783.111	940.242	625.979	893.055	987.429	599.416	652.543
ENSMUSG00000030894	Tpp1	12751	tripeptidyl peptidase I	chr7:105744815-105752235	-	0.670855	0.154325	4.34702	1.37999e-05	0.000117688	Yes	OK	767.443	589.628	945.258	566.369	612.887	1048.52	841.991
ENSMUSG00000029913	Prdm5	70779	PR domain containing 5	chr6:65778961-65936377	+	-0.780189	0.179512	-4.34616	1.3854e-05	0.000118018	Yes	OK	294.067	373.863	214.272	348.863	398.863	212.783	215.76
ENSMUSG00000047866	Lonp2	66887	lon peptidase 2, peroxisomal	chr8:86624042-86716638	+	0.518671	0.11934	4.34615	1.3855e-05	0.000118018	Yes	OK	1203.52	987.4	1419.63	988.587	986.213	1499.44	1339.82
ENSMUSG00000025537	Phkg1	18682	phosphorylase kinase gamma 1	chr5:129863434-129879083	-	1.61777	0.372597	4.34187	1.41278e-05	0.00012027	Yes	OK	78.2191	33.9658	122.472	37.5305	30.4011	86.0188	158.926
ENSMUSG00000038371	Sbf2	319934	SET binding factor 2	chr7:110308012-110614920	-	-0.563709	0.129912	-4.33916	1.43031e-05	0.00012169	Yes	OK	3126.32	3738.17	2514.47	3396.51	4079.83	2617.69	2411.25
ENSMUSG00000051748	Wfdc21	66107	WAP four-disulfide core domain 21	chr11:83746939-83752646	+	2.36707	0.545591	4.33854	1.43429e-05	0.000121957	Yes	OK	33.0611	4.68264	61.4396	0.852965	8.51232	92.3571	30.5222
ENSMUSG00000024410	3110002H16Rik	76482	RIKEN cDNA 3110002H16 gene	chr18:12168729-12189969	+	0.802867	0.185191	4.33535	1.45531e-05	0.000123598	Yes	OK	259.116	186.681	331.552	197.035	176.327	336.832	326.271
ENSMUSG00000050345	4930486L24Rik	214639	RIKEN cDNA 4930486L24 gene	chr13:60842611-60864416	-	2.09287	0.482857	4.33435	1.46191e-05	0.000124085	Yes	OK	25.5701	6.63352	44.5066	5.97076	7.29628	41.6512	47.362
ENSMUSG00000041351	Rap1gap	110351	Rap1 GTPase-activating protein	chr4:137681626-137729861	+	-1.26922	0.29299	-4.33197	1.47781e-05	0.000125361	Yes	OK	198.379	285.924	110.833	210.682	361.166	93.2625	128.404
ENSMUSG00000040723	Rcsd1	226594	RCSD domain containing 1	chr1:165648944-165708094	-	-0.635259	0.146665	-4.33137	1.48187e-05	0.000125631	Yes	OK	537.795	656.272	419.319	630.341	682.202	396.592	442.045
ENSMUSG00000015357	Clpx	270166	caseinolytic mitochondrial matrix peptidase chaperone subunit	chr9:65294259-65330658	+	0.653221	0.151063	4.32417	1.53104e-05	0.000129724	Yes	OK	550.817	426.176	675.459	431.601	420.752	728.897	622.021
ENSMUSG00000000392	Fap	14089	fibroblast activation protein	chr2:62500935-62574021	-	-0.614011	0.142016	-4.32355	1.53541e-05	0.000130017	Yes	OK	779.605	946.305	612.905	875.996	1016.61	643.783	582.026
ENSMUSG00000001755	Coasy	71743	Coenzyme A synthase	chr11:101082564-101086619	+	0.743886	0.172159	4.32092	1.55379e-05	0.000131496	Yes	OK	310.226	230.603	389.849	219.212	241.993	396.592	383.106
ENSMUSG00000046491	C1qtnf2	69183	C1q and tumor necrosis factor related protein 2	chr11:43474305-43491525	+	-0.985647	0.228174	-4.31971	1.56237e-05	0.000132068	Yes	OK	159.687	214.368	105.006	218.359	210.376	113.183	96.8289
ENSMUSG00000029675	Eln	13717	elastin	chr5:134702594-134747323	-	0.766772	0.177537	4.31894	1.56783e-05	0.000132451	Yes	OK	1216.13	891.465	1540.79	1059.38	723.547	1523.89	1557.68
ENSMUSG00000038250	Usp38	74841	ubiquitin specific peptidase 38	chr8:80980732-81014906	-	0.646512	0.149713	4.31834	1.57209e-05	0.000132733	Yes	OK	423.444	328.425	518.462	330.951	325.9	510.68	526.244
ENSMUSG00000031295	Phka2	110094	phosphorylase kinase alpha 2	chrX:160502433-160591722	+	0.734505	0.170118	4.31763	1.57713e-05	0.000133081	Yes	OK	818.806	609.396	1028.22	693.461	525.332	1109.19	947.24
ENSMUSG00000037999	Arap2	212285	ArfGAP with RhoGAP domain, ankyrin repeat and PH domain 2	chr5:62602445-62766177	-	0.995319	0.230656	4.31516	1.59488e-05	0.000134499	Yes	OK	382.33	249.42	515.239	307.921	190.919	556.859	473.62
ENSMUSG00000026773	Pfkfb3	170768	6-phosphofructo-2-kinase/fructose-2,6-biphosphatase 3	chr2:11471430-11502090	-	1.9552	0.45337	4.31258	1.61361e-05	0.000135999	Yes	OK	3513.06	1102.2	5923.92	1531.93	672.473	5885.5	5962.35
ENSMUSG00000031967	Afg3l1	114896	AFG3-like AAA ATPase 1	chr8:123477861-123503916	+	0.645445	0.149695	4.31174	1.61972e-05	0.000136434	Yes	OK	578.557	448.244	708.871	487.896	408.591	706.26	711.482
ENSMUSG00000050335	Lgals3	16854	lectin, galactose binding, soluble 3	chr14:47373859-47386167	+	0.84252	0.19544	4.31089	1.62595e-05	0.000136818	Yes	OK	746.531	529.65	963.413	419.659	639.64	986.953	939.872
ENSMUSG00000057530	Ece1	230857	endothelin converting enzyme 1	chr4:137862236-137965229	+	0.553764	0.128458	4.31086	1.62618e-05	0.000136818	Yes	OK	1889.64	1526.1	2253.17	1642.81	1409.4	2381.36	2124.97
ENSMUSG00000047619	Ddi1	71829	DNA-damage inducible 1	chr9:6265027-6266547	-	1.51899	0.352525	4.30888	1.64085e-05	0.000137913	Yes	OK	57.3879	27.024	87.7518	27.2949	26.753	92.3571	83.1466
ENSMUSG00000020258	Glyctk	235582	glycerate kinase	chr9:106152859-106158138	-	1.8773	0.435685	4.30884	1.64112e-05	0.000137913	Yes	OK	60.1044	20.036	100.173	31.5597	8.51232	101.412	98.9339
ENSMUSG00000074170	Plekhf1	72287	pleckstrin homology domain containing, family F (with FYVE domain) member 1	chr7:38220653-38227994	-	-0.876555	0.203562	-4.30608	1.6617e-05	0.000139562	Yes	OK	378.072	493.523	262.621	409.423	577.622	258.962	266.28
ENSMUSG00000025068	Gsto1	14873	glutathione S-transferase omega 1	chr19:47854972-47864788	+	1.13882	0.264488	4.30575	1.66424e-05	0.000139682	Yes	OK	153.404	92.4054	214.404	105.768	79.043	243.569	185.238
ENSMUSG00000025357	Dgka	13139	diacylglycerol kinase, alpha	chr10:128720135-128744056	-	-0.632116	0.146811	-4.30564	1.66507e-05	0.000139682	Yes	OK	634.073	772.404	495.741	810.317	734.492	459.974	531.507
ENSMUSG00000029247	Paics	67054	phosphoribosylaminoimidazole carboxylase, phosphoribosylaminoribosylaminoimidazole, succinocarboxamide synthetase	chr5:76951410-76967505	+	-0.496461	0.115323	-4.30498	1.67003e-05	0.000140016	Yes	OK	1670.54	1957.69	1383.4	1949.03	1966.35	1297.53	1469.27
ENSMUSG00000090145	Ugt1a6b	394435	UDP glucuronosyltransferase 1 family, polypeptide A6B	chr1:88103256-88218998	+	2.32668	0.540903	4.30147	1.69668e-05	0.000142167	Yes	OK	20.3789	2.92198	37.8358	3.41186	2.43209	52.5168	23.1547
ENSMUSG00000055013	Agap1	347722	ArfGAP with GTPase domain, ankyrin repeat and PH domain 1	chr1:89454810-89895282	+	-0.484895	0.112739	-4.30103	1.70009e-05	0.00014237	Yes	OK	1981.54	2315.42	1647.67	2219.42	2411.42	1717.66	1577.68
ENSMUSG00000002006	Pdzd4	245469	PDZ domain containing 4	chrX:73793356-73824969	-	-0.872047	0.202789	-4.30027	1.70593e-05	0.000142776	Yes	OK	243.586	316.954	170.218	350.569	283.339	172.038	168.398
ENSMUSG00000003382	Etv3	27049	ets variant 3	chr3:87525577-87540158	+	0.652504	0.151757	4.29967	1.71052e-05	0.000143077	Yes	OK	873.588	675.426	1071.75	691.755	659.097	948.924	1194.57
ENSMUSG00000026826	Nr4a2	18227	nuclear receptor subfamily 4, group A, member 2	chr2:57107225-57115038	-	-1.15579	0.268941	-4.29757	1.72679e-05	0.000144354	Yes	OK	283.984	398.423	169.545	284.89	511.955	173.849	165.241
ENSMUSG00000062257	Opcml	330908	opioid binding protein/cell adhesion molecule-like	chr9:27791268-28925048	+	-0.850391	0.197902	-4.29703	1.73099e-05	0.000144621	Yes	OK	257.78	334.243	181.316	312.185	356.301	197.391	165.241
ENSMUSG00000037315	Jade3	382207	jade family PHD finger 3	chrX:20425687-20519939	+	1.18395	0.275824	4.29239	1.76757e-05	0.000147592	Yes	OK	124.432	73.1042	175.759	79.3258	66.8825	201.012	150.506
ENSMUSG00000038280	Ostm1	14628	osteopetrosis associated transmembrane protein 1	chr10:42678915-42702462	+	0.653968	0.152388	4.29146	1.77505e-05	0.00014813	Yes	OK	471.451	365.106	577.797	347.157	383.054	603.037	552.556
ENSMUSG00000066842	Hmcn1	545370	hemicentin 1	chr1:150562501-150993435	-	0.949348	0.221227	4.29129	1.7764e-05	0.000148157	Yes	OK	220.916	147.551	294.281	163.769	131.333	264.395	324.166
ENSMUSG00000035547	Capn5	12337	calpain 5	chr7:98121558-98162342	-	-0.653668	0.152376	-4.28983	1.78807e-05	0.000149044	Yes	OK	442.594	543.185	342.003	516.044	570.326	337.737	346.269
ENSMUSG00000035580	Kcnh8	211468	potassium voltage-gated channel, subfamily H (eag-related), member 8	chr17:52602708-52979194	+	-1.83082	0.426829	-4.28935	1.79199e-05	0.000149284	Yes	OK	46.6477	76.7263	16.5691	53.7368	99.7158	16.2983	16.8398
ENSMUSG00000021009	Ptpn21	24000	protein tyrosine phosphatase, non-receptor type 21	chr12:98676740-98737405	-	-0.493604	0.115155	-4.28644	1.81555e-05	0.000151098	Yes	OK	954.094	1117.23	790.958	1124.21	1110.25	784.13	797.786
ENSMUSG00000067786	Nnat	18111	neuronatin	chr2:157560077-157562525	+	2.32702	0.542883	4.28641	1.81586e-05	0.000151098	Yes	OK	1512.02	233.853	2790.19	366.775	100.932	2721.82	2858.56
ENSMUSG00000019802	Sec63	140740	SEC63-like (S. cerevisiae)	chr10:42761495-42832514	+	-0.430089	0.100381	-4.28457	1.83096e-05	0.000152266	Yes	OK	2050.09	2355.95	1744.23	2317.51	2394.39	1733.96	1754.5
ENSMUSG00000085399	Foxd2os	100040736	forkhead box D2, opposite strand	chr4:114909288-114921118	+	-1.13008	0.263787	-4.28406	1.83513e-05	0.000152475	Yes	OK	131.393	182.67	80.1173	198.741	166.598	69.7205	90.514
ENSMUSG00000040037	Negr1	320840	neuronal growth regulator 1	chr3:156561793-157316464	+	0.718408	0.167695	4.284	1.83559e-05	0.000152475	Yes	OK	338.154	253.751	422.558	261.86	245.641	440.96	404.156
ENSMUSG00000060371	Caln1	140904	calneuron 1	chr5:130369457-130840645	+	-1.23852	0.289145	-4.28339	1.84066e-05	0.000152807	Yes	OK	89.7903	128.368	51.2124	133.916	122.821	49.8004	52.6244
ENSMUSG00000002688	Prkd1	18760	protein kinase D1	chr12:50341231-50649223	-	0.627461	0.146533	4.28203	1.85192e-05	0.000153654	Yes	OK	480.216	376.186	584.247	360.804	391.567	594.888	573.606
ENSMUSG00000039840	Epg5	100502841	ectopic P-granules autophagy protein 5 homolog (C. elegans)	chr18:77938466-78035027	+	0.539501	0.126036	4.28052	1.86453e-05	0.000154611	Yes	OK	953.343	775.629	1131.06	752.316	798.942	1190.68	1071.43
ENSMUSG00000036943	Rab8b	235442	RAB8B, member RAS oncogene family	chr9:66843663-66919705	-	-0.54687	0.127831	-4.27808	1.88512e-05	0.000156185	Yes	OK	1446.9	1722.13	1171.66	1578.84	1865.41	1196.11	1147.21
ENSMUSG00000032328	Tmem30a	69981	transmembrane protein 30A	chr9:79768940-79793430	-	-0.542422	0.126793	-4.27801	1.88568e-05	0.000156185	Yes	OK	3366.44	4000.46	2732.42	3626.81	4374.12	2746.26	2718.58
ENSMUSG00000050917	Fgf4	14175	fibroblast growth factor 4	chr7:144861385-144865243	+	-1.32799	0.310437	-4.2778	1.88751e-05	0.000156246	Yes	OK	105.209	154.141	56.2776	127.092	181.191	65.1932	47.362
ENSMUSG00000030231	Plekha5	109135	pleckstrin homology domain containing, family A member 5	chr6:140424098-140594906	+	-0.631844	0.147777	-4.27566	1.90572e-05	0.000157663	Yes	OK	1035.63	1263.39	807.868	1117.38	1409.4	822.159	793.576
ENSMUSG00000021978	Extl3	54616	exostoses (multiple)-like 3	chr14:65052058-65098106	-	0.637007	0.149025	4.2745	1.91565e-05	0.000158394	Yes	OK	3303.24	2572.18	4034.3	2929.94	2214.42	4069.14	3999.46
ENSMUSG00000021567	Nkd2	72293	naked cuticle 2 homolog (Drosophila)	chr13:73819327-73847631	-	-1.06519	0.249367	-4.27157	1.94105e-05	0.000160401	Yes	OK	154.009	210.918	97.1005	234.566	187.271	106.844	87.3565
ENSMUSG00000025817	Nudt5	53893	nudix (nucleoside diphosphate linked moiety X)-type motif 5	chr2:5845033-5868736	+	0.848251	0.198662	4.26981	1.95639e-05	0.000161576	Yes	OK	210.85	148.813	272.887	149.269	148.358	281.599	264.175
ENSMUSG00000047787	Flrt1	396184	fibronectin leucine rich transmembrane protein 1	chr19:7092010-7105729	-	-1.06014	0.248306	-4.2695	1.95912e-05	0.000161709	Yes	OK	132.256	180.773	83.7391	187.652	173.895	76.9642	90.514
ENSMUSG00000024065	Ehd3	57440	EH-domain containing 3	chr17:73804840-73832093	+	1.12045	0.262519	4.26808	1.97166e-05	0.000162651	Yes	OK	294.184	180.595	407.773	131.357	229.833	454.542	361.004
ENSMUSG00000022306	Zfpm2	22762	zinc finger protein, multitype 2	chr15:40655041-41104592	+	1.15281	0.270116	4.26784	1.97373e-05	0.000162729	Yes	OK	112.633	67.678	157.588	64.8254	70.5307	172.038	143.138
ENSMUSG00000028838	Extl1	56219	exostoses (multiple)-like 1	chr4:134356372-134372547	-	-1.5273	0.358045	-4.26565	1.99317e-05	0.000164237	Yes	OK	97.1248	148.787	45.4623	123.68	173.895	29.8802	61.0443
ENSMUSG00000002020	Ltbp2	16997	latent transforming growth factor beta binding protein 2	chr12:84783211-84876495	-	0.870903	0.204185	4.26527	1.99659e-05	0.000164425	Yes	OK	281.238	195.519	366.957	218.359	172.679	335.021	398.893
ENSMUSG00000040648	Ppip5k2	227399	diphosphoinositol pentakisphosphate kinase 2	chr1:97706042-97770092	-	-0.849154	0.199105	-4.26486	2.00028e-05	0.000164634	Yes	OK	963.619	1248.47	678.771	1030.38	1466.55	772.359	585.184
ENSMUSG00000057315	Arhgap24	231532	Rho GTPase activating protein 24	chr5:102768809-102897937	+	-0.687557	0.161313	-4.26227	2.02364e-05	0.000166462	Yes	OK	1311.62	1625.38	997.87	1387.77	1862.98	1042.19	953.555
ENSMUSG00000089665	Fcor	100503924	Foxo1 corepressor	NA	NA	2.12561	0.498738	4.26199	2.02617e-05	0.000166574	Yes	OK	40.3362	9.31922	71.3531	16.2063	2.43209	86.9243	55.7819
ENSMUSG00000037012	Hk1	15275	hexokinase 1	chr10:62268854-62379908	-	-0.523427	0.12285	-4.26069	2.03793e-05	0.000167446	Yes	OK	957.656	1132.01	783.297	1074.74	1189.29	787.752	778.841
ENSMUSG00000043953	Ccrl2	54199	chemokine (C-C motif) receptor-like 2	chr9:111054833-111057244	-	1.97564	0.463844	4.25928	2.05086e-05	0.000168412	Yes	OK	30.4648	9.12901	51.8005	8.52965	9.72837	42.5567	61.0443
ENSMUSG00000018796	Acsl1	14081	acyl-CoA synthetase long-chain family member 1	chr8:46471036-46536051	+	2.2193	0.521466	4.25588	2.08224e-05	0.000170891	Yes	OK	8015.63	1617.87	14413.4	2434.36	801.374	15380.2	13446.6
ENSMUSG00000029759	Pon3	269823	paraoxonase 3	chr6:5220851-5256233	-	1.98451	0.46636	4.25531	2.08756e-05	0.00017123	Yes	OK	615.274	183.338	1047.21	258.449	108.228	1095.61	998.812
ENSMUSG00000015354	Pcolce2	76477	procollagen C-endopeptidase enhancer 2	chr9:95637627-95695551	+	1.68859	0.396912	4.25432	2.09682e-05	0.000171891	Yes	OK	561.726	229.228	894.223	302.803	155.654	931.72	856.726
ENSMUSG00000038991	Txndc5	105245	thioredoxin domain containing 5	chr13:38500270-38528484	-	-0.480963	0.113079	-4.25333	2.10615e-05	0.000172558	Yes	OK	1895.03	2210.3	1579.77	2287.65	2132.94	1503.97	1655.56
ENSMUSG00000042709	Atpaf2	246782	ATP synthase mitochondrial F1 complex assembly factor 2	chr11:60400623-60417099	-	0.848539	0.199588	4.25144	2.12397e-05	0.000173919	Yes	OK	243.469	171.763	315.176	175.711	167.814	344.075	286.277
ENSMUSG00000059201	Lep	16846	leptin	chr6:29060220-29073876	+	2.4381	0.574023	4.24739	2.16272e-05	0.000176991	Yes	OK	6809.01	340.918	13277.1	597.929	83.9072	13884.3	12669.9
ENSMUSG00000028347	Tmeff1	230157	transmembrane protein with EGF-like and two follistatin-like domains 1	chr4:48585192-48663131	+	1.25982	0.296649	4.24684	2.16808e-05	0.000177329	Yes	OK	150.523	83.7749	217.271	109.18	58.3702	208.256	226.285
ENSMUSG00000027506	Tpd52	21985	tumor protein D52	chr3:8929435-8964054	-	-0.721397	0.169918	-4.24555	2.18057e-05	0.000178249	Yes	OK	686.636	859.271	514.001	790.699	927.843	578.59	449.413
ENSMUSG00000061536	Sec22c	215474	SEC22 homolog C, vesicle trafficking protein	chr9:121680044-121705029	-	-0.677517	0.159644	-4.24393	2.19637e-05	0.000179353	Yes	OK	375.079	463.001	287.157	469.984	456.017	274.355	299.959
ENSMUSG00000022210	Dhrs4	28200	dehydrogenase/reductase (SDR family) member 4	chr14:55478757-55490340	+	0.780593	0.183932	4.24391	2.19657e-05	0.000179353	Yes	OK	300.62	219.177	382.064	224.33	214.024	414.701	349.426
ENSMUSG00000051615	Rap2a	76108	RAS related protein 2a	chr14:120478460-120507192	+	-0.592083	0.13953	-4.24342	2.20141e-05	0.000179566	Yes	OK	979.818	1181.87	777.763	1074.74	1289.01	804.05	751.477
ENSMUSG00000017774	Myo1c	17913	myosin IC	chr11:75656014-75674634	+	0.579374	0.136536	4.24339	2.20167e-05	0.000179566	Yes	OK	4012.32	3204.75	4819.89	3568.81	2840.68	4796.23	4843.55
ENSMUSG00000024122	Pdpk1	18607	3-phosphoinositide dependent protein kinase 1	chr17:24073679-24141594	-	0.509785	0.120183	4.24173	2.21802e-05	0.000180797	Yes	OK	1344.51	1105.97	1583.05	1177.09	1034.86	1612.63	1553.47
ENSMUSG00000042726	Trafd1	231712	TRAF type zinc finger domain containing 1	chr5:121371724-121385615	-	0.504687	0.118988	4.2415	2.2203e-05	0.00018088	Yes	OK	949.265	782.614	1115.92	805.199	760.029	1091.99	1139.85
ENSMUSG00000003948	Mmd	67468	monocyte to macrophage differentiation-associated	chr11:90249475-90278573	+	2.34162	0.55218	4.24069	2.22836e-05	0.000181434	Yes	OK	4541.63	620.209	8463.05	982.616	257.802	9606.04	7320.06
ENSMUSG00000029098	Acox3	80911	acyl-Coenzyme A oxidase 3, pristanoyl	chr5:35583059-35613801	+	0.637686	0.15046	4.23823	2.25291e-05	0.000183329	Yes	OK	456.573	355.977	557.169	338.627	373.326	545.993	568.344
ENSMUSG00000079235	Ccdc13	100502861	coiled-coil domain containing 13	chr9:121797626-121839461	-	-1.76816	0.417361	-4.23651	2.2702e-05	0.000184632	Yes	OK	49.4284	80.2563	18.6005	57.1487	103.364	17.2038	19.9973
ENSMUSG00000074637	Sox2	20674	SRY (sex determining region Y)-box 2	chr3:34649994-34652460	+	-1.63543	0.386178	-4.23491	2.28639e-05	0.000185844	Yes	OK	65.7821	103.603	27.9608	116.003	91.2034	38.0294	17.8923
ENSMUSG00000029120	Ppp2r2c	269643	protein phosphatase 2, regulatory subunit B, gamma	chr5:36868569-36955078	+	-1.3709	0.323743	-4.23453	2.29032e-05	0.000186058	Yes	OK	82.9884	122.879	43.0982	116.856	128.901	52.5168	33.6796
ENSMUSG00000032377	Plscr4	235527	phospholipid scramblase 4	chr9:92457377-92492516	+	-0.549445	0.129768	-4.23406	2.29513e-05	0.000186343	Yes	OK	801.637	954.979	648.295	915.232	994.726	674.569	622.021
ENSMUSG00000024654	Asrgl1	66514	asparaginase like 1	chr19:9111718-9135566	-	-0.885058	0.209073	-4.23325	2.30336e-05	0.000186906	Yes	OK	514.473	672.855	356.091	555.281	790.43	313.29	398.893
ENSMUSG00000031137	Fgf13	14168	fibroblast growth factor 13	chrX:59062145-59134436	-	2.26119	0.534279	4.23222	2.31399e-05	0.000187662	Yes	OK	171.774	30.2629	313.284	43.5012	17.0246	419.229	207.34
ENSMUSG00000018042	Cyb5r3	109754	cytochrome b5 reductase 3	chr15:83153500-83172208	-	-0.411326	0.0972166	-4.23102	2.32631e-05	0.000188556	Yes	OK	2874.11	3284.2	2464.01	3258.33	3310.08	2487.3	2440.72
ENSMUSG00000031197	Vbp1	22327	von Hippel-Lindau binding protein 1	chrX:75514296-75534946	+	-0.688622	0.162766	-4.23076	2.32904e-05	0.00018867	Yes	OK	448.705	556.498	340.912	513.485	599.511	357.657	324.166
ENSMUSG00000042284	Itga1	109700	integrin alpha 1	chr13:114958080-115101964	-	0.826335	0.195336	4.23032	2.33359e-05	0.000188908	Yes	OK	1830.39	1303.89	2356.89	1598.46	1009.32	2244.64	2469.14
ENSMUSG00000038664	Herc1	235439	HECT and RLD domain containing E3 ubiquitin protein ligase family member 1	chr9:66350449-66508775	+	0.408262	0.0965107	4.23022	2.33459e-05	0.000188908	Yes	OK	3164.94	2716.92	3612.97	2726.93	2706.92	3639.05	3586.88
ENSMUSG00000019923	Zwint	52696	ZW10 interactor	chr10:72654845-72669792	+	0.59225	0.14008	4.22793	2.35848e-05	0.000190734	Yes	OK	719.931	572.477	867.384	561.251	583.702	931.72	803.049
ENSMUSG00000022789	Dnm1l	74006	dynamin 1-like	chr16:16312227-16359031	-	0.58797	0.139172	4.22478	2.39172e-05	0.000193313	Yes	OK	836.631	665.297	1007.97	716.491	614.103	1053.96	961.974
ENSMUSG00000046618	Olfml2a	241327	olfactomedin-like 2A	chr2:38931979-38960585	+	-0.553802	0.131148	-4.22274	2.41355e-05	0.000194968	Yes	OK	637.573	759.964	515.181	774.493	745.436	525.168	505.194
ENSMUSG00000068923	Syt11	229521	synaptotagmin XI	chr3:88744700-88772599	-	-0.863301	0.204497	-4.22159	2.42582e-05	0.000195849	Yes	OK	544.312	708.273	380.35	585.987	830.559	422.851	337.849
ENSMUSG00000022106	Rcbtb2	105670	regulator of chromosome condensation (RCC1) and BTB (POZ) domain containing protein 2	chr14:73142509-73184054	+	0.667818	0.158235	4.22042	2.43848e-05	0.000196761	Yes	OK	834.44	640.36	1028.52	707.961	572.758	1111.91	945.135
ENSMUSG00000024851	Pitpnm1	18739	phosphatidylinositol transfer protein, membrane-associated 1	chr19:4100621-4113965	+	0.786067	0.1863	4.21937	2.44991e-05	0.000197572	Yes	OK	486.802	352.888	620.717	410.276	295.499	599.416	642.018
ENSMUSG00000073555	Gm4951	240327	predicted gene 4951	chr18:60212076-60247820	+	1.5699	0.372199	4.2179	2.46584e-05	0.000198745	Yes	OK	53.4031	23.8023	83.004	28.1479	19.4567	86.0188	79.9891
ENSMUSG00000017561	Crlf3	54394	cytokine receptor-like factor 3	chr11:80046492-80080991	-	-0.739313	0.175325	-4.21681	2.47779e-05	0.000199597	Yes	OK	608.469	765.379	451.559	657.636	873.121	472.651	430.468
ENSMUSG00000035248	Zcchc6	214290	zinc finger, CCHC domain containing 6	chr13:59771878-59823147	-	0.452279	0.10735	4.21311	2.51874e-05	0.000202782	Yes	OK	1484.87	1252.55	1717.18	1219.74	1285.36	1743.01	1691.35
ENSMUSG00000031274	Col4a5	12830	collagen, type IV, alpha 5	chrX:141475418-141689235	+	-0.629887	0.149567	-4.21141	2.53784e-05	0.000204205	Yes	OK	847.899	1034.03	661.768	923.762	1144.3	683.623	639.913
ENSMUSG00000027513	Pck1	18534	phosphoenolpyruvate carboxykinase 1, cytosolic	chr2:173153072-173159253	+	2.17938	0.517564	4.21083	2.54432e-05	0.000204612	Yes	OK	6047.26	1291.95	10802.6	1934.53	649.369	10210.9	11394.2
ENSMUSG00000038252	Ncapd2	68298	non-SMC condensin I complex, subunit D2	chr6:125168006-125191586	-	-0.432861	0.102807	-4.21042	2.54899e-05	0.000204874	Yes	OK	4923.7	5663.15	4184.25	5464.95	5861.34	4134.34	4234.16
ENSMUSG00000056938	Acbd4	67131	acyl-Coenzyme A binding domain containing 4	chr11:103101687-103112199	+	0.896293	0.213018	4.20759	2.58109e-05	0.000207301	Yes	OK	610.547	419.448	801.646	511.779	327.116	872.865	730.427
ENSMUSG00000054942	Miga1	215708	mitoguardin 1	chr3:152273459-152340407	-	-0.933642	0.221899	-4.2075	2.58207e-05	0.000207301	Yes	OK	253.633	336.105	171.162	289.155	383.054	153.928	188.395
ENSMUSG00000034462	Pkd2	18764	polycystic kidney disease 2	chr5:104459456-104505819	+	-0.451475	0.107341	-4.20598	2.5995e-05	0.000208583	Yes	OK	2613.3	3021.69	2204.91	3166.21	2877.16	2178.54	2231.28
ENSMUSG00000060012	Kif13b	16554	kinesin family member 13B	chr14:64652530-64806296	+	-0.617238	0.14676	-4.20576	2.60211e-05	0.000208677	Yes	OK	5344.82	6490.19	4199.44	5658.57	7321.81	4096.31	4302.57
ENSMUSG00000030406	Gipr	381853	gastric inhibitory polypeptide receptor	chr7:19157124-19166127	-	2.16052	0.51384	4.20466	2.61477e-05	0.000209575	Yes	OK	24.9785	5.53561	44.4214	2.5589	8.51232	36.2185	52.6244
ENSMUSG00000027983	Cyp2u1	71519	cytochrome P450, family 2, subfamily u, polypeptide 1	chr3:131290490-131303227	-	1.19776	0.284883	4.20441	2.61762e-05	0.000209687	Yes	OK	171.53	99.2377	243.823	127.945	70.5307	257.151	230.495
ENSMUSG00000033039	Micall1	27008	microtubule associated monooxygenase, calponin and LIM domain containing -like 1	chr15:79108982-79136901	+	0.699125	0.166315	4.20362	2.62677e-05	0.000210303	Yes	OK	441.743	333.932	549.554	365.069	302.795	574.968	524.139
ENSMUSG00000032020	Ubash3b	72828	ubiquitin associated and SH3 domain containing, B	chr9:41013640-41157494	-	-0.766101	0.182316	-4.20204	2.64519e-05	0.00021166	Yes	OK	302.619	383.099	222.139	402.6	363.598	239.042	205.235
ENSMUSG00000045930	Clec14a	66864	C-type lectin domain family 14, member a	chr12:58264719-58269258	-	1.44	0.342811	4.20056	2.6625e-05	0.000212872	Yes	OK	158.624	78.0577	239.191	107.474	48.6418	191.052	287.329
ENSMUSG00000042770	Hebp1	15199	heme binding protein 1	chr6:135137518-135168215	-	1.79417	0.427145	4.20037	2.66479e-05	0.000212872	Yes	OK	513.157	188.194	838.12	249.919	126.469	961.6	714.64
ENSMUSG00000029598	Plbd2	71772	phospholipase B domain containing 2	chr5:120483892-120503623	-	0.587085	0.13977	4.20037	2.66479e-05	0.000212872	Yes	OK	746.244	593.354	899.133	643.136	543.573	903.651	894.615
ENSMUSG00000043384	Gprasp1	67298	G protein-coupled receptor associated sorting protein 1	chrX:135742691-135803468	+	-0.572513	0.136339	-4.1992	2.67861e-05	0.000213773	Yes	OK	838.081	1004.92	671.244	934.85	1074.98	644.689	697.8
ENSMUSG00000033191	Tie1	21846	tyrosine kinase with immunoglobulin-like and EGF-like domains 1	chr4:118471190-118489849	-	1.55117	0.369399	4.19916	2.67903e-05	0.000213773	Yes	OK	570.833	260.209	881.457	334.362	186.055	816.726	946.187
ENSMUSG00000029190	D5Ertd579e	320661	DNA segment, Chr 5, ERATO Doi 579, expressed	chr5:36600485-36696021	-	0.582313	0.138779	4.19599	2.71688e-05	0.000216673	Yes	OK	1733.57	1382.2	2084.95	1536.19	1228.21	2152.28	2017.62
ENSMUSG00000047547	Cltb	74325	clathrin, light polypeptide (Lcb)	chr13:54592938-54611272	-	-0.533322	0.127138	-4.19481	2.73098e-05	0.000217677	Yes	OK	1518.25	1799.84	1236.66	1647.93	1951.75	1218.75	1254.57
ENSMUSG00000043017	Ptgir	19222	prostaglandin I receptor (IP)	chr7:16906489-16910905	+	1.54443	0.368449	4.19171	2.76857e-05	0.000220551	Yes	OK	66.9226	30.3177	103.528	37.5305	23.1049	86.0188	121.036
ENSMUSG00000022415	Syngr1	20972	synaptogyrin 1	chr15:80091333-80119501	+	-0.946365	0.225778	-4.19157	2.77036e-05	0.000220571	Yes	OK	184.12	244.95	123.289	217.506	272.394	121.332	125.246
ENSMUSG00000023009	Nckap5l	380969	NCK-associated protein 5-like	chr15:99422033-99457748	-	-0.945017	0.225538	-4.19006	2.78887e-05	0.000221922	Yes	OK	342.767	454.739	230.794	537.368	372.11	203.729	257.86
ENSMUSG00000074802	Gas2l3	237436	growth arrest-specific 2 like 3	chr10:89408822-89443967	-	-1.57953	0.377012	-4.18961	2.7944e-05	0.000222239	Yes	OK	2454.36	3814.06	1094.67	2688.55	4939.58	1146.31	1043.02
ENSMUSG00000043613	Mmp3	17392	matrix metallopeptidase 3	chr9:7445821-7455974	+	1.44893	0.34596	4.18815	2.81232e-05	0.000223541	Yes	OK	95.8816	46.8784	144.885	59.7076	34.0493	172.943	116.826
ENSMUSG00000020601	Trib2	217410	tribbles pseudokinase 2	chr12:15791726-15816785	-	-0.828253	0.197811	-4.18708	2.82563e-05	0.000224474	Yes	OK	1113.47	1433.06	793.872	1748.58	1117.55	774.17	813.574
ENSMUSG00000019787	Trdn	76757	triadin	chr10:33083482-33476709	+	2.40514	0.57444	4.18694	2.82741e-05	0.000224492	Yes	OK	164.531	7.48648	321.575	7.67669	7.29628	103.223	539.927
ENSMUSG00000059811	Atl2	56298	atlastin GTPase 2	chr17:79848389-79896123	-	0.867213	0.207222	4.18495	2.85233e-05	0.000226345	Yes	OK	623.694	434.548	812.84	532.25	336.845	786.846	838.833
ENSMUSG00000040907	Atp1a3	232975	ATPase, Na+/K+ transporting, alpha 3 polypeptide	chr7:24978168-25005937	-	1.18638	0.283559	4.18389	2.86568e-05	0.00022728	Yes	OK	133.867	78.9308	188.803	69.0902	88.7714	221.838	155.768
ENSMUSG00000040479	Dgkz	104418	diacylglycerol kinase zeta	chr2:91932821-91963563	-	0.53098	0.126925	4.1834	2.87182e-05	0.000227641	Yes	OK	715.971	584.291	847.65	580.017	588.566	870.149	825.151
ENSMUSG00000020682	Mmp28	118453	matrix metallopeptidase 28 (epilysin)	chr11:83440767-83463040	-	0.884676	0.211518	4.18252	2.883e-05	0.000228401	Yes	OK	333.589	230.392	436.785	251.625	209.16	369.428	504.142
ENSMUSG00000022312	Eif3h	68135	eukaryotic translation initiation factor 3, subunit H	chr15:51786562-51865461	-	-0.558558	0.133573	-4.18166	2.89382e-05	0.000229133	Yes	OK	793.545	947.974	639.116	902.437	993.51	670.947	607.286
ENSMUSG00000033502	Cdc14a	229776	CDC14 cell division cycle 14A	chr3:116272552-116424032	-	-0.619181	0.148098	-4.18088	2.90387e-05	0.000229802	Yes	OK	608.635	738.856	478.413	765.11	712.603	440.054	516.772
ENSMUSG00000039529	Atp8b1	54670	ATPase, class I, type 8B, member 1	chr18:64528978-64661000	-	-0.565072	0.13527	-4.17737	2.94905e-05	0.000233249	Yes	OK	796.828	953.38	640.277	957.027	949.732	689.056	591.499
ENSMUSG00000008090	Fgfrl1	116701	fibroblast growth factor receptor-like 1	chr5:108694228-108706950	+	1.6397	0.392819	4.17418	2.99065e-05	0.000236409	Yes	OK	1025.98	434.101	1617.85	571.487	296.715	1650.66	1585.05
ENSMUSG00000046532	Ar	11835	androgen receptor	chrX:98148756-98323218	+	0.74485	0.17851	4.17259	3.01155e-05	0.000237931	Yes	OK	1002.08	741.646	1262.51	877.701	605.591	1295.72	1229.31
ENSMUSG00000037762	Slc16a9	66859	solute carrier family 16 (monocarboxylic acid transporters), member 9	chr10:70245275-70285951	+	-0.691995	0.165852	-4.17237	3.01454e-05	0.000238036	Yes	OK	602.83	746.922	458.737	804.346	689.498	410.174	507.299
ENSMUSG00000069919	Hba-a1	15122	hemoglobin alpha, adult chain 1	chr11:32283671-32284486	+	1.4535	0.348496	4.17077	3.03569e-05	0.000239575	Yes	OK	166.448	81.0979	251.797	107.474	54.7221	178.376	325.219
ENSMUSG00000024773	Atg2a	329015	autophagy related 2A	chr19:6241667-6262304	+	0.555337	0.133165	4.1703	3.04198e-05	0.000239939	Yes	OK	610.945	493.246	728.644	496.426	490.067	747.911	709.377
ENSMUSG00000031753	Cog4	102339	component of oligomeric golgi complex 4	chr8:110846599-110882234	+	0.533893	0.128098	4.16784	3.07505e-05	0.000242415	Yes	OK	731.957	596.587	867.326	593.664	599.511	900.029	834.623
ENSMUSG00000015312	Gadd45b	17873	growth arrest and DNA-damage-inducible 45 beta	chr10:80930090-80932204	+	1.191	0.285822	4.16692	3.08748e-05	0.000243262	Yes	OK	93.2301	54.5925	131.868	52.0309	57.1542	125.859	137.876
ENSMUSG00000049265	Kcnk3	16527	potassium channel, subfamily K, member 3	chr5:30588169-30625270	+	2.26539	0.54373	4.16639	3.09466e-05	0.000243694	Yes	OK	278.385	45.1264	511.644	70.7961	19.4567	523.357	499.932
ENSMUSG00000028430	Nol6	230082	nucleolar protein family 6 (RNA-associated)	chr4:41114426-41124339	-	0.615078	0.147638	4.16612	3.09829e-05	0.000243736	Yes	OK	592.656	466.168	719.145	475.102	457.233	774.17	664.12
ENSMUSG00000034845	Plvap	84094	plasmalemma vesicle associated protein	chr8:71497752-71511769	-	2.18627	0.524777	4.1661	3.09858e-05	0.000243736	Yes	OK	292.118	59.1917	525.044	90.4143	27.9691	533.317	516.772
ENSMUSG00000020019	Ntn4	57764	netrin 4	chr10:93641048-93745972	+	-0.68262	0.163884	-4.16526	3.10995e-05	0.000244496	Yes	OK	1082.75	1338.4	827.087	1519.13	1157.68	766.926	887.248
ENSMUSG00000032058	Ppp2r1b	73699	protein phosphatase 2, regulatory subunit A, beta	chr9:50856923-50894229	+	1.59453	0.382891	4.16446	3.12097e-05	0.000245229	Yes	OK	827.095	363.285	1290.91	469.984	256.586	1406.18	1175.63
ENSMUSG00000027309	4930402H24Rik	228602	RIKEN cDNA 4930402H24 gene	chr2:130706199-130839687	-	0.417672	0.100334	4.16281	3.14348e-05	0.000246863	Yes	OK	2124.26	1816.79	2431.74	1808.29	1825.29	2476.44	2387.04
ENSMUSG00000052135	Foxo6	329934	forkhead box O6	chr4:120267077-120287261	-	-1.31807	0.316761	-4.16108	3.16744e-05	0.000248609	Yes	OK	79.3228	115.718	42.9279	130.504	100.932	41.6512	44.2045
ENSMUSG00000018474	Chd3	216848	chromodomain helicase DNA binding protein 3	chr11:69343272-69369426	-	-0.769129	0.184855	-4.16071	3.17258e-05	0.000248818	Yes	OK	2337.09	2960.55	1713.64	3496.31	2424.8	1533.85	1893.43
ENSMUSG00000008683	Rps15a	267019	ribosomal protein S15A	chr7:118104375-118116147	-	-0.611822	0.14705	-4.16064	3.17356e-05	0.000248818	Yes	OK	519.148	629.784	408.511	591.958	667.609	406.552	410.471
ENSMUSG00000032204	Aqp9	64008	aquaporin 9	chr9:71110658-71163289	-	2.312	0.55578	4.15991	3.1837e-05	0.000249476	Yes	OK	16.0697	1.70593	30.4334	3.41186	0	33.5021	27.3647
ENSMUSG00000029632	Ndufa4	17992	NADH dehydrogenase (ubiquinone) 1 alpha subcomplex, 4	chr6:11900372-11907446	-	0.611223	0.146954	4.15929	3.19236e-05	0.000250019	Yes	OK	462.73	364.697	560.763	363.363	366.03	579.495	542.032
ENSMUSG00000024667	Tmem216	68642	transmembrane protein 216	chr19:10550460-10555763	-	1.17194	0.281939	4.15672	3.22842e-05	0.000252644	Yes	OK	100.284	59.402	141.166	58.0017	60.8023	153.928	128.404
ENSMUSG00000030157	Clec2d	93694	C-type lectin domain family 2, member d	chr6:129180614-129186535	+	0.543932	0.130858	4.15666	3.22939e-05	0.000252644	Yes	OK	1268.32	1028.88	1507.76	1059.38	998.374	1632.55	1382.97
ENSMUSG00000035673	Sbno2	216161	strawberry notch homolog 2 (Drosophila)	chr10:80057013-80102702	-	0.615165	0.148011	4.15622	3.23556e-05	0.000252989	Yes	OK	718.09	563.999	872.182	595.37	532.628	801.333	943.03
ENSMUSG00000056481	Cd248	70445	CD248 antigen, endosialin	chr19:5068077-5070639	+	0.578075	0.139094	4.156	3.23863e-05	0.000253091	Yes	OK	917.44	732.739	1102.14	788.14	677.338	1164.42	1039.86
ENSMUSG00000031375	Bgn	12111	biglycan	chrX:73483600-73495936	+	0.457346	0.110084	4.15451	3.25979e-05	0.000254607	Yes	OK	5264.43	4428.29	6100.57	4664.87	4191.71	5997.78	6203.37
ENSMUSG00000029449	Rhof	23912	ras homolog family member F (in filopodia)	chr5:123118179-123132629	-	1.71359	0.412556	4.1536	3.27286e-05	0.000255489	Yes	OK	40.0239	15.6444	64.4035	17.9123	13.3765	68.8151	59.9918
ENSMUSG00000005514	Por	18984	P450 (cytochrome) oxidoreductase	chr5:135689144-135735326	+	0.682244	0.164295	4.15256	3.28777e-05	0.000256514	Yes	OK	2165.76	1651.27	2680.24	1917.47	1385.08	2539.82	2820.67
ENSMUSG00000049866	Arl4c	320982	ADP-ribosylation factor-like 4C	chr1:88698225-88702191	-	0.932554	0.224674	4.15071	3.31452e-05	0.000258461	Yes	OK	159.238	107.606	210.87	105.768	109.444	202.823	218.918
ENSMUSG00000026765	Lypd6b	71897	LY6/PLAUR domain containing 6B	chr2:49787685-49948846	+	-1.67396	0.403527	-4.14833	3.34912e-05	0.000261017	Yes	OK	43.0266	68.3581	17.6951	75.9139	60.8023	15.3928	19.9973
ENSMUSG00000032915	Adgre4	52614	adhesion G protein-coupled receptor E4	chr17:55749983-55853662	+	1.86912	0.450627	4.14783	3.35647e-05	0.000261448	Yes	OK	36.1927	12.3507	60.0348	7.67669	17.0246	64.2878	55.7819
ENSMUSG00000034832	Tet3	194388	tet methylcytosine dioxygenase 3	chr6:83362373-83441678	-	0.447768	0.107959	4.14759	3.36e-05	0.000261582	Yes	OK	1630.41	1377.81	1883	1342.57	1413.05	1936.78	1829.23
ENSMUSG00000016496	Cd274	60533	CD274 antigen	chr19:29367437-29388094	+	1.26961	0.306281	4.14525	3.39447e-05	0.000264122	Yes	OK	236.2	130.544	341.856	180.829	80.259	339.548	344.164
ENSMUSG00000029775	Klhdc10	76788	kelch domain containing 10	chr6:30401854-30455174	+	0.477556	0.115245	4.14383	3.4155e-05	0.000265615	Yes	OK	980.593	818.424	1142.76	802.641	834.208	1137.26	1148.26
ENSMUSG00000060678	Hist1h4c	319155	histone cluster 1, H4c	chr13:23698083-23698458	-	-0.733627	0.177297	-4.13784	3.50589e-05	0.000272497	Yes	OK	297.604	373.117	222.092	392.364	353.869	213.689	230.495
ENSMUSG00000060678	LOC102641229	102641229	histone H4	NA	NA	-0.733627	0.177297	-4.13784	3.50589e-05	0.000272497	Yes	OK	297.604	373.117	222.092	392.364	353.869	213.689	230.495
ENSMUSG00000051984	Sec31b	240667	Sec31 homolog B (S. cerevisiae)	chr19:44516956-44545848	-	1.42309	0.344029	4.13654	3.52575e-05	0.000273893	Yes	OK	93.9644	46.5154	141.413	61.4135	31.6172	124.954	157.873
ENSMUSG00000110185	Igip	109169	IgA inducing protein	chr18:36300100-36301478	+	-0.720165	0.174119	-4.13606	3.53327e-05	0.000274184	Yes	OK	426.268	533.54	318.995	478.514	588.566	335.926	302.064
ENSMUSG00000002108	Nr1h3	22259	nuclear receptor subfamily 1, group H, member 3	chr2:91184060-91195035	-	0.770778	0.186356	4.13605	3.53331e-05	0.000274184	Yes	OK	484.592	354.386	614.797	388.952	319.82	691.773	537.822
ENSMUSG00000030032	Wdr54	75659	WD repeat domain 54	chr6:83152709-83156379	-	-1.57571	0.381068	-4.135	3.54962e-05	0.000275301	Yes	OK	48.0865	74.8562	21.3169	68.2372	81.4751	22.6365	19.9973
ENSMUSG00000049598	Vsig8	240916	V-set and immunoglobulin domain containing 8	chr1:172555937-172563717	+	2.37517	0.574784	4.13228	3.59188e-05	0.000278428	Yes	OK	10.3528	0	20.7055	0	0	17.2038	24.2072
ENSMUSG00000015755	Tab2	68652	TGF-beta activated kinase 1/MAP3K7 binding protein 2	chr10:7905647-7956123	-	-0.460643	0.111518	-4.13067	3.617e-05	0.000280092	Yes	OK	1680.38	1949.44	1411.32	1853.49	2045.39	1394.41	1428.23
ENSMUSG00000037493	Cib2	56506	calcium and integrin binding family member 2	chr9:54545351-54560079	-	1.91085	0.462602	4.13066	3.61723e-05	0.000280092	Yes	OK	286.5	90.7254	482.275	127.945	53.506	496.193	468.357
ENSMUSG00000068855	Hist2h2ac	319176	histone cluster 2, H2ac	chr3:96220412-96220880	-	-0.955676	0.231454	-4.12901	3.64328e-05	0.000281957	Yes	OK	170.268	227.246	113.29	206.418	248.073	121.332	105.249
ENSMUSG00000028600	Podn	242608	podocan	chr4:108014792-108030986	-	-0.495876	0.120106	-4.12867	3.6487e-05	0.000282144	Yes	OK	2162.09	2534.25	1789.92	2405.36	2663.14	1683.25	1896.58
ENSMUSG00000027465	Tbc1d20	67231	TBC1 domain family, member 20	chr2:152293871-152312590	+	0.451312	0.109313	4.12861	3.64961e-05	0.000282144	Yes	OK	1424.71	1201.01	1648.41	1241.92	1160.11	1630.74	1666.09
ENSMUSG00000032500	Dclk3	245038	doublecortin-like kinase 3	chr9:111439080-111489611	+	-1.01031	0.244807	-4.12697	3.67574e-05	0.000284011	Yes	OK	259.162	350.934	167.389	282.332	419.536	187.431	147.348
ENSMUSG00000003526	Prodh	19125	proline dehydrogenase	chr16:18071725-18089190	-	-0.709174	0.171871	-4.12621	3.68793e-05	0.0002848	Yes	OK	600.075	747.392	452.759	847.848	646.936	470.84	434.678
ENSMUSG00000038028	Tigar	319801	Trp53 induced glycolysis repulatory phosphatase	chr6:127085115-127109552	-	1.29763	0.314733	4.12296	3.74029e-05	0.000288689	Yes	OK	108.008	59.3299	156.686	46.9131	71.7467	131.292	182.081
ENSMUSG00000064901	Snora21	100302498	small nucleolar RNA, H/ACA box 21	chr11:97781638-97781766	-	-0.71468	0.173441	-4.1206	3.77893e-05	0.000291381	Yes	OK	332.941	415.915	249.968	385.54	446.289	246.286	253.65
ENSMUSG00000045896	Paip2b	232164	poly(A) binding protein interacting protein 2B	chr6:83806058-83831741	-	-0.573818	0.139257	-4.12058	3.77922e-05	0.000291381	Yes	OK	888.712	1066.19	711.235	978.351	1154.03	683.623	738.847
ENSMUSG00000022209	Dhrs2	71412	dehydrogenase/reductase member 2	chr14:55222006-55241440	+	-1.85203	0.449585	-4.11941	3.79837e-05	0.0002927	Yes	OK	35.1952	58.4222	11.9682	51.1779	65.6665	8.14915	15.7873
ENSMUSG00000027208	Fgf7	14178	fibroblast growth factor 7	chr2:126034657-126091185	+	-0.690737	0.167756	-4.1175	3.83002e-05	0.000294823	Yes	OK	451.436	560.382	342.491	506.661	614.103	357.657	327.324
ENSMUSG00000102752	Gm7694	665574	predicted gene 7694	chr1:170298192-170306332	-	1.34945	0.327753	4.11729	3.83348e-05	0.000294932	Yes	OK	144.251	75.3173	213.184	103.209	47.4258	193.769	232.6
ENSMUSG00000019718	L3hypdh	67217	L-3-hydroxyproline dehydratase (trans-)	chr12:72073427-72085313	-	0.912583	0.22179	4.11462	3.87823e-05	0.000298215	Yes	OK	169.514	115.346	223.682	123.68	107.012	220.027	227.338
ENSMUSG00000038058	Nod1	107607	nucleotide-binding oligomerization domain containing 1	chr6:54923941-54972612	-	0.516043	0.125423	4.11443	3.88144e-05	0.000298303	Yes	OK	856.199	702.332	1010.07	722.462	682.202	969.749	1050.38
ENSMUSG00000046352	Gjb2	14619	gap junction protein, beta 2	chr14:57098601-57104702	-	-1.44233	0.350805	-4.11149	3.93118e-05	0.000301964	Yes	OK	82.162	123.648	40.6759	156.093	91.2034	43.4622	37.8896
ENSMUSG00000029299	Abcg3	27405	ATP-binding cassette, sub-family G (WHITE), member 3	chr5:104935056-104982717	-	1.66885	0.406035	4.11012	3.95452e-05	0.000303595	Yes	OK	41.0674	16.6789	65.456	18.7652	14.5926	68.8151	62.0968
ENSMUSG00000027695	Pld1	18805	phospholipase D1	chr3:27984170-28133362	+	-0.489627	0.119192	-4.10787	3.9932e-05	0.000306401	Yes	OK	872.544	1020.58	724.511	1026.97	1014.18	708.071	740.952
ENSMUSG00000001985	Grik3	14807	glutamate receptor, ionotropic, kainate 3	chr4:125490830-125714173	+	-1.29607	0.315542	-4.10745	4.00059e-05	0.000306804	Yes	OK	113.846	165.576	62.1165	130.504	200.648	51.6113	72.6217
ENSMUSG00000035473	Galm	319625	galactose mutarotase	chr17:80127470-80185032	+	1.23093	0.29975	4.10654	4.01638e-05	0.000307851	Yes	OK	146.447	82.8585	210.035	104.915	60.8023	239.042	181.028
ENSMUSG00000026072	Il1r1	16177	interleukin 1 receptor, type I	chr1:40266585-40316177	+	0.613667	0.149484	4.10524	4.03888e-05	0.000309411	Yes	OK	589.996	463.398	716.594	502.397	424.4	695.394	737.794
ENSMUSG00000016995	Matn4	17183	matrilin 4	chr2:164389392-164404818	-	-1.36308	0.332125	-4.10412	4.05855e-05	0.000310752	Yes	OK	87.1357	129.068	45.2032	104.915	153.222	52.5168	37.8896
ENSMUSG00000079641	Rpl39	67248	ribosomal protein L39	chrX:37082517-37085222	-	-0.579849	0.141329	-4.10284	4.08108e-05	0.000312311	Yes	OK	541.197	650.5	431.895	634.606	666.393	449.109	414.68
ENSMUSG00000027230	Creb3l1	26427	cAMP responsive element binding protein 3-like 1	chr2:91982327-92024170	-	-0.763892	0.186223	-4.10203	4.0954e-05	0.00031324	Yes	OK	344.916	436.083	253.748	487.896	384.271	258.057	249.44
ENSMUSG00000021360	Gcnt2	14538	glucosaminyl (N-acetyl) transferase 2, I-branching enzyme	chr13:40859767-40960892	+	0.569281	0.138792	4.10169	4.10147e-05	0.000313538	Yes	OK	633.629	507.701	759.557	539.927	475.474	756.06	763.054
ENSMUSG00000039195	1110008P14Rik	73737	RIKEN cDNA 1110008P14 gene	chr2:32379100-32381915	-	1.12896	0.275427	4.09893	4.15056e-05	0.000317122	Yes	OK	108.517	66.0902	150.944	58.0017	74.1788	156.645	145.243
ENSMUSG00000041025	Iffo2	212632	intermediate filament family orphan 2	chr4:139530547-139620382	+	0.705204	0.172211	4.09499	4.22181e-05	0.000322395	Yes	OK	338.96	255.584	422.337	270.39	240.777	443.676	400.998
ENSMUSG00000030498	Gas2	14453	growth arrest specific 2	chr7:51878966-51994461	+	-0.96784	0.236357	-4.09483	4.22486e-05	0.000322456	Yes	OK	282.11	377.84	186.381	313.038	442.641	212.783	159.978
ENSMUSG00000078234	Klhdc7a	242721	kelch domain containing 7A	chr4:139962172-139968026	-	2.26122	0.552418	4.09332	4.25244e-05	0.000324389	Yes	OK	1073.52	159.317	1987.73	254.184	64.4504	2183.07	1792.39
ENSMUSG00000020135	Apc2	23805	adenomatosis polyposis coli 2	chr10:80301819-80318256	+	-0.858919	0.209859	-4.09285	4.26108e-05	0.000324876	Yes	OK	221.773	287.826	155.719	287.449	288.203	136.725	174.713
ENSMUSG00000066568	Lsm14a	67070	LSM14A mRNA processing body assembly factor	chr7:34344719-34389540	-	-0.492289	0.120297	-4.09228	4.27151e-05	0.000325499	Yes	OK	1690.34	1979.83	1400.86	1836.43	2123.22	1387.17	1414.54
ENSMUSG00000001119	Col6a1	12833	collagen, type VI, alpha 1	chr10:76708791-76726044	-	-0.466821	0.114173	-4.08872	4.33761e-05	0.000330328	Yes	OK	6327.32	7352.84	5301.79	7199.03	7506.65	5621.11	4982.48
ENSMUSG00000018001	Cyth3	19159	cytohesin 3	chr5:143651240-143710248	+	-0.430231	0.105226	-4.08862	4.33948e-05	0.000330328	Yes	OK	1455.16	1672.32	1238	1687.17	1657.47	1254.06	1221.94
ENSMUSG00000029406	Pitpnm2	19679	phosphatidylinositol transfer protein, membrane-associated 2	chr5:124118688-124187182	-	0.725992	0.177617	4.08741	4.36221e-05	0.000331884	Yes	OK	876.155	653.86	1098.45	770.228	537.492	1119.15	1077.75
ENSMUSG00000052384	Nrros	224109	negative regulator of reactive oxygen species	chr16:32142824-32165476	-	0.776479	0.190125	4.08404	4.42601e-05	0.000336552	Yes	OK	326.621	239.224	414.018	207.271	271.178	416.512	411.523
ENSMUSG00000042682	Selk	80795	selenoprotein K	chr14:29968379-29975074	+	-0.771843	0.188996	-4.08392	4.42825e-05	0.000336552	Yes	OK	490.3	622.418	358.181	523.721	721.115	345.886	370.476
ENSMUSG00000031016	Wee1	22390	WEE 1 homolog 1 (S. pombe)	chr7:110122058-110143299	+	-0.71521	0.175184	-4.08263	4.45289e-05	0.000338246	Yes	OK	338.247	422.548	253.945	391.511	453.585	242.664	265.227
ENSMUSG00000021427	Ssr1	107513	signal sequence receptor, alpha	chr13:37971400-37994190	-	-0.534098	0.130851	-4.08172	4.47032e-05	0.00033939	Yes	OK	3094.09	3668.7	2519.48	3300.12	4037.27	2562.46	2476.51
ENSMUSG00000016933	Plcg1	18803	phospholipase C, gamma 1	chr2:160731309-160775760	+	0.641458	0.157194	4.08068	4.4904e-05	0.000340735	Yes	OK	1593.09	1236.77	1949.42	1425.31	1048.23	1954.89	1943.95
ENSMUSG00000032911	Cspg4	121021	chondroitin sulfate proteoglycan 4	chr9:56865103-56899870	+	-0.791819	0.194215	-4.07702	4.56165e-05	0.000345959	Yes	OK	3761.75	4797.07	2726.43	5880.34	3713.8	2716.38	2736.47
ENSMUSG00000031824	6430548M08Rik	234797	RIKEN cDNA 6430548M08 gene	chr8:120114151-120165307	+	-0.666533	0.163541	-4.07564	4.58876e-05	0.000347832	Yes	OK	522.276	642.584	401.968	683.225	601.943	363.996	439.94
ENSMUSG00000006576	Slc4a3	20536	solute carrier family 4 (anion exchanger), member 3	chr1:75546265-75559431	+	-0.693656	0.170217	-4.07512	4.59904e-05	0.000348427	Yes	OK	525.823	651.857	399.789	713.932	589.782	364.901	434.678
ENSMUSG00000025757	Hspa4l	18415	heat shock protein 4 like	chr3:40745612-40790365	+	-0.517921	0.127104	-4.07479	4.60566e-05	0.000348745	Yes	OK	894.462	1055.89	733.036	1012.47	1099.31	765.115	700.957
ENSMUSG00000007656	Arpp19	59046	cAMP-regulated phosphoprotein 19	chr9:75037731-75060313	+	-0.634088	0.155687	-4.07283	4.64443e-05	0.000351496	Yes	OK	913.041	1114.89	711.197	972.381	1257.39	703.544	718.85
ENSMUSG00000019986	Ahi1	52906	Abelson helper integration site 1	chr10:20952546-21080429	+	-0.774717	0.19048	-4.06719	4.75837e-05	0.000359803	Yes	OK	334.643	425.389	243.897	375.305	475.474	256.246	231.547
ENSMUSG00000070465	Gm9696	676914	arylacetamide deacetylase-like 2 pseudogene	chr3:59952308-59973594	+	2.33824	0.574908	4.06715	4.75919e-05	0.000359803	Yes	OK	10.4747	0	20.9493	0	0	27.1638	14.7348
ENSMUSG00000019210	Atp6v1e1	11973	ATPase, H+ transporting, lysosomal V1 subunit E1	chr6:120795243-120822685	-	0.534956	0.131553	4.06647	4.773e-05	0.000360657	Yes	OK	808.297	658.312	958.282	663.607	653.017	1017.74	898.825
ENSMUSG00000035107	Dcbld2	73379	discoidin, CUB and LCCL domain containing 2	chr16:58408534-58469745	+	-0.441398	0.108634	-4.06315	4.84152e-05	0.000365643	Yes	OK	1764.14	2034.99	1493.3	1968.64	2101.33	1538.38	1448.22
ENSMUSG00000018677	Slc25a39	68066	solute carrier family 25, member 39	chr11:102402975-102407517	-	0.717017	0.176499	4.06245	4.85601e-05	0.000366545	Yes	OK	633.33	474.331	792.328	551.016	397.647	793.184	791.471
ENSMUSG00000049001	Ndnf	68169	neuron-derived neurotrophic factor	chr6:65671610-65706930	+	-1.13904	0.280519	-4.06048	4.89711e-05	0.000369453	Yes	OK	156.965	219.851	94.0784	169.74	269.962	98.6953	89.4615
ENSMUSG00000025911	Adhfe1	76187	alcohol dehydrogenase, iron containing, 1	chr1:9548045-9577968	+	1.52947	0.376725	4.05991	4.90912e-05	0.000370165	Yes	OK	598.415	274.882	921.948	353.981	195.783	1005.06	838.833
ENSMUSG00000038658	Ric1	226089	RAB6A GEF complex partner 1	chr19:29522281-29605921	+	0.448454	0.110488	4.05885	4.93148e-05	0.000371657	Yes	OK	1316.14	1110.75	1521.54	1148.94	1072.55	1521.18	1521.9
ENSMUSG00000026890	Lhx6	16874	LIM homeobox protein 6	chr2:36081952-36105408	-	1.67721	0.413278	4.05832	4.94275e-05	0.00037231	Yes	OK	69.6004	27.5859	111.615	41.7953	13.3765	109.561	113.669
ENSMUSG00000079110	Capn3	12335	calpain 3	chr2:120476908-120504919	+	2.29621	0.565821	4.05818	4.94564e-05	0.000372333	Yes	OK	16.7191	1.46099	31.9772	1.70593	1.21605	14.4874	49.467
ENSMUSG00000044338	Aplnr	23796	apelin receptor	chr2:85136359-85139923	+	2.03563	0.501708	4.05741	4.96205e-05	0.000373188	Yes	OK	189.227	48.593	329.861	71.6491	25.537	357.657	302.064
[truncated: 22,776 more rows]
